# Supplementary material for: Source tracing and contagion measurement of carbon emission trading price fluctuation in China from the perspective of major emergencies
Source: PLoS One. 2024 Mar 8;19(3):e0298811. doi: 10.1371/journal.pone.0298811 (PMC10923469; doi:10.1371/journal.pone.0298811)
Supplement: S1 File — (ZIP) [file pone.0298811.s001.zip]

Archive with 108 entries (99 files):
- supporting information files/data.dta
- supporting information files/stata.do
- supporting information files/tvp-sv-var/
- supporting information files/tvp-sv-var/drawimp.m
- supporting information files/tvp-sv-var/fAt.m
- supporting information files/tvp-sv-var/fGeweke.m
- supporting information files/tvp-sv-var/finvm.m
- supporting information files/tvp-sv-var/ftsvar.m
- supporting information files/tvp-sv-var/fXh.m
- supporting information files/tvp-sv-var/fXt.m
- supporting information files/tvp-sv-var/impulse.m
- supporting information files/tvp-sv-var/mcmc.m
- supporting information files/tvp-sv-var/setvar.m
- supporting information files/tvp-sv-var/ssmooth.m
- supporting information files/tvp-sv-var/svsamp.m
- supporting information files/tvp-sv-var/tvpvar_a.xlsx
- supporting information files/tvp-sv-var/tvpvar_ai.xlsx
- supporting information files/tvp-sv-var/tvpvar_ex.xlsx
- supporting information files/tvp-sv-var/tvpvar_ex_time.xlsx
- supporting information files/tvp-sv-var/tvpvar_ex1.m
- supporting information files/tvp-sv-var/tvpvar_ex2.m
- supporting information files/tvp-sv-var/tvpvar_imp.xlsx
- supporting information files/tvp-sv-var/tvpvar_int.xlsx
- supporting information files/tvp-sv-var/tvpvar_m.pdf
- supporting information files/tvp-sv-var/tvpvar_vol.xlsx
- supporting information files/tvp-sv-var/TVPVAR-Package.m
- supporting information files/wavelet/
- supporting information files/wavelet/data.mat
- supporting information files/wavelet/docs/
- supporting information files/wavelet/docs/_config.yml
- supporting information files/wavelet/docs/_demo/
- supporting information files/wavelet/docs/_demo/wtcdemo.md
- supporting information files/wavelet/docs/_faq/
- supporting information files/wavelet/docs/_faq/a_peak_in_xwt.md
- supporting information files/wavelet/docs/_faq/angle_to_lag.md
- supporting information files/wavelet/docs/_faq/ar1_in_wtc.md
- supporting information files/wavelet/docs/_faq/is_ar1_ok.md
- supporting information files/wavelet/docs/_faq/is_in_coi.md
- supporting information files/wavelet/docs/_faq/is_pdf_important.md
- supporting information files/wavelet/docs/_faq/matlab_renderer_bugs.md
- supporting information files/wavelet/docs/_faq/mean_phase.md
- supporting information files/wavelet/docs/_faq/no_monte_carlo.md
- supporting information files/wavelet/docs/_faq/phase_arrows.md
- supporting information files/wavelet/docs/_faq/yaxis_freq_vs_period.md
- supporting information files/wavelet/docs/_layouts/
- supporting information files/wavelet/docs/_layouts/home.html
- supporting information files/wavelet/docs/_layouts/page.html
- supporting information files/wavelet/docs/_layouts/post.html
- supporting information files/wavelet/docs/faq.html
- supporting information files/wavelet/docs/images/
- supporting information files/wavelet/docs/images/ar1_in_wtc_01.png
- supporting information files/wavelet/docs/images/is_ar1_ok_01.png
- supporting information files/wavelet/docs/images/matlab_renderer_bugs_01.png
- supporting information files/wavelet/docs/images/no_monte_carlo_01.png
- supporting information files/wavelet/docs/images/phase_arrows_01.png
- supporting information files/wavelet/docs/images/wtcdemo_01.png
- supporting information files/wavelet/docs/images/wtcdemo_02.png
- supporting information files/wavelet/docs/images/wtcdemo_03.png
- supporting information files/wavelet/docs/images/yaxis_freq_vs_period_01.png
- supporting information files/wavelet/docs/index.md
- supporting information files/wavelet/docs/mxdom2md.xsl
- supporting information files/wavelet/docs/publishexamples.m
- supporting information files/wavelet/docs/README.md
- supporting information files/wavelet/faq/
- supporting information files/wavelet/faq/a_peak_in_xwt.m
- supporting information files/wavelet/faq/angle_to_lag.m
- supporting information files/wavelet/faq/ar1_in_wtc.m
- supporting information files/wavelet/faq/is_ar1_ok.m
- supporting information files/wavelet/faq/is_in_coi.m
- supporting information files/wavelet/faq/is_pdf_important.m
- supporting information files/wavelet/faq/jao.txt
- supporting information files/wavelet/faq/jbaltic.txt
- supporting information files/wavelet/faq/matlab_renderer_bugs.m
- supporting information files/wavelet/faq/mean_phase.m
- supporting information files/wavelet/faq/no_monte_carlo.m
- supporting information files/wavelet/faq/phase_arrows.m
- supporting information files/wavelet/faq/yaxis_freq_vs_period.m
- supporting information files/wavelet/private/
- supporting information files/wavelet/private/.gitattributes
- supporting information files/wavelet/private/.gitignore
- supporting information files/wavelet/private/anglemean.m
- supporting information files/wavelet/private/ar1.m
- supporting information files/wavelet/private/ar1nv.m
- supporting information files/wavelet/private/ar1spectrum.m
- supporting information files/wavelet/private/boxpdf.m
- supporting information files/wavelet/private/chisquare_inv.m
- supporting information files/wavelet/private/chisquare_solve.m
- supporting information files/wavelet/private/formatts.m
- supporting information files/wavelet/private/LICENSE.txt
- supporting information files/wavelet/private/matlab.mat
- supporting information files/wavelet/private/normalizepdf.m
- supporting information files/wavelet/private/parseArgs.m
- supporting information files/wavelet/private/phaseplot.m
- supporting information files/wavelet/private/README.md
- supporting information files/wavelet/private/rednoise.m
- supporting information files/wavelet/private/smoothwavelet.m
- supporting information files/wavelet/private/sst_nino3.dat
- supporting information files/wavelet/private/timedwaitbar.m
- supporting information files/wavelet/private/wave_bases.m
- supporting information files/wavelet/private/wave_signif.m
- supporting information files/wavelet/private/wavelet.m
- supporting information files/wavelet/private/wavetest.m
- supporting information files/wavelet/private/wt.m
- supporting information files/wavelet/private/wtc.m
- supporting information files/wavelet/private/wtcdemo.m
- supporting information files/wavelet/private/wtcsignif.m
- supporting information files/wavelet/private/xwt.m
- supporting information files/wavelet/walet_ex.m
