# Supplementary material for: Source tracing and contagion measurement of carbon emission trading price fluctuation in China from the perspective of major emergencies
Source: PLoS One. 2024 Mar 8;19(3):e0298811. doi: 10.1371/journal.pone.0298811 (PMC10923469; doi:10.1371/journal.pone.0298811)
Supplement: S1 File — (ZIP) [file pone.0298811.s001.zip › supporting information files/stata.do]

global xlist "sz gz sh wh bj Keqiang Index cpi Government environmental protection efforts"
gen newvar=monthly(time,"YM")
tsset newvar
reg pt dt, r
est store a1
reg pt dt $xlist, r
est store a2
esttab a1 a2, b(%6.3f) star(* 0.1 ** 0.05 *** 0.01)
reg l.pt dt $xlist, r
est store c1
esttab c1, b(%6.3f) star(* 0.1 ** 0.05 *** 0.01)
drop if newvar<=719
reg pt dt $xlist, r
est store c2
esttab c2, b(%6.3f) star(* 0.1 ** 0.05 *** 0.01)
reg qt dt $xlist, r
est store c3
esttab c3, b(%6.3f) star(* 0.1 ** 0.05 *** 0.01)
esttab c1 c2 c3, b(%6.3f) star(* 0.1 ** 0.05 *** 0.01)
