# Supplementary material for: Source tracing and contagion measurement of carbon emission trading price fluctuation in China from the perspective of major emergencies
Source: PLoS One. 2024 Mar 8;19(3):e0298811. doi: 10.1371/journal.pone.0298811 (PMC10923469; doi:10.1371/journal.pone.0298811)
Supplement: S1 File — (ZIP) [file pone.0298811.s001.zip › supporting information files/tvp-sv-var/drawimp.m]

%%--------------------------------------------------------%%
%%                    TVP-VAR package                     %%
%%--------------------------------------------------------%%
%%
%%  [] = drawimp(vt, fldraw)
%%
%%  "drawimp" draws time-varying impulse response
%%
%%  [input]
%%   (fldraw = 1)
%%     vt:   m*1 vector of horizons to draw impulse
%%   (fldraw = 0)
%%     vt:   m*1 vector of time points to draw impulse
%%

function [] = drawimp(fldraw,vt,interval,datetime,formatOut) %×·¼ÓÊäÈëÊ±¼äµÄ¼ä¸ôÓÃÓÚÍ¼Àý

global m_ns m_nk m_nl m_asvar;

ns = m_ns;  %¼ÇÂ¼ÓÐÊ±¼äÐòÁÐ×Ü¹²ÓÐ¼¸ÆÚ
nk = m_nk;  %¼ÇÂ¼×Ü¹²ÓÐ¼¸¸ö±äÁ¿
nl = m_nl;  %¼ÇÂ¼ÖÍºó½×Êý

mimpr = xlsread('tvpvar_imp.xlsx'); %¶ÁÈ¡Âö³å¾ØÕó
mimpm = mimpr(:, 3:end); %ÌáÈ¡Âö³å¾ØÕóÊýÖµ

nimp = size(mimpm, 1) / m_ns; %Êý¾ÝÎ¬¶È+3³ýÒÔÊ±¼äÐòÁÐÓÐ¼¸ÆÚ
mline = [0 .5 0; 0 0 1; 1 0 0; 0 .7 .7]; %¶¨ÒåÒ»¸ömline¾ØÕó£¬·Ö±ð¼ÇÂ¼ËÄÖÖÏßÌõÑÕÉ«
vline = {':', '--', '-', '-.'}; %·Ö±ð¶¨ÒåµãÏß¡¢ÐéÏß¡¢ÊµÏÖ¡¢µã»®ÏßËÄÖÖÏßÐÎ
nline = size(vt, 2); %¼ÇÂ¼ÊäÈëÁË¼¸¸ö²»Í¬µÄÖÍºóÆÚ

if fldraw==1 %Ö»»­ËÄ¸öÒÔÄÚµÄ²»Í¬ÖÍºóÆÚµÄÂö³åÏìÓ¦Í¼ÐÎ
    
    figure
    for i = 1 : nk %¶ÔÃ¿¸ö±äÁ¿½øÐÐÑ­»·
        for j = 1 : nk %¶ÔÃ¿¸ö±äÁ¿½øÐÐÑ­»·£¬Ó¦ÊÇ·Ö±ð¿´²»Í¬±äÁ¿¶ÔÆäËû±äÁ¿µÄ³å»÷
            id = (i-1)*nk + j; %¼ÇÂ¼ÕâÊÇµÚ¼¸¸öÍ¼ÐÎ
            mimp = reshape(mimpm(:, id), nimp, ns)'; %½«¶ÔÓ¦µÄ±äÁ¿×éºÏµÄ³å»÷ÖØ×éÎªnimpÁÐnsÐÐµÄ¾ØÕó
            subplot(nk, nk, id); %È·¶¨ËüÔÚ×îºóµÄ×ÓÍ¼µÄÎ»ÖÃ    
            for k = 1 : nline %¶ÔÃ¿Ò»¸öÖÍºóÆÚ¿ªÊ¼×öÍ¼
                plot(datetime,mimp(:, vt(k)+1), char(vline(k)),'Color', mline(k, :),'LineWidth',1) %×÷Í¼£¬µÚÒ»¸öÊäÈë±äÁ¿±íÊ¾µÄÊÇY±äÁ¿£¨ÎÞXÖá±äÁ¿£©£¬µÚ¶þ¸öÊäÈë±äÁ¿±íÊ¾µÄÊÇÏßµÄ·ûºÅ£¬µÚÈý¸öÊäÈë±äÁ¿±íÊ¾µÄÊÇ½ÓÏÂÀ´¶¨ÒåÑÕÉ«£¬µÚËÄ¸öÊäÈë±äÁ¿¾ÍÊÇÏßµÄÑÕÉ«²ÎÊý
                hold on
            end
            yl=ylim;
            tstart = datetime(nl+1,1);
            tend = datetime(ns,1)+calmonths(1);
            xlim([tstart tend]);
            if yl(1) * yl(2) < 0 %Èç¹û³öÏÖYµÄÈ¡Öµ·¶Î§²»ÔÚXÖáµÄÍ¬Ò»²à
                line([tstart, tend], [0, 0], 'Color', ones(1,3)*0.6) %½«Y=0µÄÏß»­³ö£¬×¢ÒâÓÐºá×ø±êµÄ·¶Î§
            end
            if id == 1
                timelabel=['¸ö' interval 'Ö®ºó'];  
                vlege = timelabel; %¶ÔµÚÒ»ÌõÏßÌí¼ÓÍ¼Àý
                for l = 2 : nline
                    timelabel=['¸ö' interval 'Ö®ºó'];
                    vlege = [vlege; timelabel]; %¶ÔÆäËû¼¸ÌõÏßÌí¼ÓÍ¼Àý
                end
                legend([num2str(vt') vlege])
            end
            hold off
            title(['$\varepsilon_{', char(m_asvar(i)),'}\uparrow\ \rightarrow\ ',char(m_asvar(j)), '$'], 'interpreter', 'latex')
        end
    end
    
elseif fldraw==2 %Ö»»­ËÄ¸öÒÔÄÚµÄ²»Í¬Ê±µãµÄÊ®¶þÆÚÄÚµÄÂö³åÏìÓ¦Í¼ÐÎ
    
    figure
    for i = 1 : nk %¶ÔÃ¿¸ö±äÁ¿½øÐÐÑ­»·
        for j = 1 : nk %¶ÔÃ¿¸ö±äÁ¿½øÐÐÑ­»·£¬Ó¦ÊÇ·Ö±ð¿´²»Í¬±äÁ¿¶ÔÆäËû±äÁ¿µÄ³å»÷
            id = (i-1)*nk + j; %¼ÇÂ¼ÕâÊÇµÚ¼¸¸öÍ¼ÐÎ
            mimp = reshape(mimpm(:, id), nimp, ns)'; %½«¶ÔÓ¦µÄ±äÁ¿×éºÏµÄ³å»÷ÖØ×éÎªnimpÁÐnsÐÐµÄ¾ØÕó
            subplot(nk, nk, id); %È·¶¨ËüÔÚ×îºóµÄ×ÓÍ¼µÄÎ»ÖÃ
            for k = 1 : nline
                plot(0:nimp-1, mimp(vt(k), :), char(vline(k)),'Color', mline(k, :),'LineWidth',1) %ºáÖáÊÇ0µ½horizen£¬Y¾ÍÊÇÈ¡µÄÊ±¼äÐòÁÐÖÐµÄ²»Í¬Ê±µã
                hold on
            end
            vax = axis;
            axis([0 nimp-1 vax(3:4)]) %ºáÖá±£³Ö²»±ä
            if vax(3) * vax(4) < 0
                line([0, nimp-1], [0, 0], 'Color', ones(1,3)*0.6) %×¢ÒâÓÐºá×ø±êµÄ·¶Î§
            end
            Timelabel=[];
            for l=1:size(vt,2)
                Timelabel=[Timelabel;datetime(vt(1,l),1)];
            end
            if id == 1
                vlege = ['³å»÷·¢ÉúÔÚ'];
                for l = 2 : nline
                    vlege = [vlege; '³å»÷·¢ÉúÔÚ'];
                end
                legend([vlege datestr(Timelabel,formatOut)])
            end
            hold off
            title(['$\varepsilon_{', char(m_asvar(i)),'}\uparrow\ \rightarrow\ ',char(m_asvar(j)), '$'], 'interpreter', 'latex')
        end
    end
    
else %·Ö±ð»­È«²¿±äÁ¿µÄÈýÎ¬Âö³åÏìÓ¦Í¼
    
    for i = 1 : nk %¶ÔÃ¿¸ö±äÁ¿½øÐÐÑ­»·
        for j = 1 : nk %¶ÔÃ¿¸ö±äÁ¿½øÐÐÑ­»·£¬Ó¦ÊÇ·Ö±ð¿´²»Í¬±äÁ¿¶ÔÆäËû±äÁ¿µÄ³å»÷
            figure
            id = (i-1)*nk + j; %¼ÇÂ¼ÕâÊÇµÚ¼¸¸öÍ¼ÐÎ
            mimp = reshape(mimpm(:, id), nimp, ns)'; %½«¶ÔÓ¦µÄ±äÁ¿×éºÏµÄ³å»÷ÖØ×éÎªnimpÁÐnsÐÐµÄ¾ØÕó
            x=datetime(nl+1:end,1);
            y=0:nimp-1;
            Z=mimp(nl+1:end,:)';
            [X,Y] = meshgrid(x,y);
            mesh(Y,X,Z)
            set(gca,'YDir','reverse');
            set(gca,'XDir','reverse');
            title(['$\varepsilon_{', char(m_asvar(i)),'}\uparrow\ \rightarrow\ ',char(m_asvar(j)), '$'], 'interpreter', 'latex')
        end
    end
end
