# Supplementary material for: Source tracing and contagion measurement of carbon emission trading price fluctuation in China from the perspective of major emergencies
Source: PLoS One. 2024 Mar 8;19(3):e0298811. doi: 10.1371/journal.pone.0298811 (PMC10923469; doi:10.1371/journal.pone.0298811)
Supplement: S1 File — (ZIP) [file pone.0298811.s001.zip › supporting information files/tvp-sv-var/finvm.m]

%%--------------------------------------------------------%%
%%                    TVP-VAR package                     %%
%%--------------------------------------------------------%%
%%
%%  mAi = finvm(mA)
%%
%%  "finvm" outputs inv(A)
%%  when singular, Moore-Penrose pseudoinverse of matrix
%%
%%  [input]
%%    mA:      nk*nk matrix
%%
%%  [output]
%%    mAi:     nk*nk matrix
%%

function mAi = finvm(mA)

drA = rcond(mA);

if isnan(drA) || (drA < eps*10^2)
    mAi = inv(diag(diag(mA)));
else
    mAi = inv(mA);
end
