# Supplementary material for: Source tracing and contagion measurement of carbon emission trading price fluctuation in China from the perspective of major emergencies
Source: PLoS One. 2024 Mar 8;19(3):e0298811. doi: 10.1371/journal.pone.0298811 (PMC10923469; doi:10.1371/journal.pone.0298811)
Supplement: S1 File — (ZIP) [file pone.0298811.s001.zip › supporting information files/tvp-sv-var/tvpvar_a.xlsx]

## Sheet: Sheet1
Posterior:	Mean			Standard deviation
Variable:	1	2	3	1	2	3
1
2	-0.123482	0.0063515	-0.0418256	0.173868	0.0482373	0.0237637
3	-0.123429	0.00642474	-0.0419159	0.173782	0.0478602	0.0229174
4	-0.123332	0.0064775	-0.0421413	0.173688	0.0474828	0.0223362
5	-0.12326	0.0064046	-0.0425768	0.173556	0.0471298	0.0218061
6	-0.123216	0.00645279	-0.0430927	0.173526	0.0467857	0.0211267
7	-0.123127	0.00635178	-0.0433328	0.173398	0.0465495	0.0208479
8	-0.12298	0.0063029	-0.0436133	0.173306	0.0464967	0.0203818
9	-0.12296	0.00617576	-0.0438929	0.173191	0.04634	0.019845
10	-0.122884	0.00611287	-0.0442342	0.173176	0.0461942	0.0192813
11	-0.122694	0.00597615	-0.0442109	0.173106	0.0459777	0.0191062
12	-0.122533	0.00605439	-0.0441118	0.173007	0.0457632	0.0188514
13	-0.122416	0.00606902	-0.0449309	0.172963	0.0456278	0.018812
14	-0.122344	0.00601516	-0.0453196	0.172789	0.0454098	0.0190845
15	-0.122242	0.0060211	-0.0456472	0.172699	0.0452628	0.0194272
16	-0.122298	0.00605654	-0.045841	0.172616	0.0451078	0.0197223
17	-0.122221	0.00607293	-0.0457638	0.172438	0.0450021	0.0200551
18	-0.122203	0.00608404	-0.0455543	0.172354	0.0449273	0.0202343
19	-0.122091	0.00612434	-0.0452701	0.172359	0.044871	0.0204503
20	-0.121953	0.00600207	-0.0452385	0.172287	0.0447249	0.0207225
21	-0.121878	0.00594913	-0.0451715	0.172124	0.0445937	0.0209068
22	-0.12175	0.00587025	-0.0453083	0.172069	0.044473	0.0209313
23	-0.121758	0.00574248	-0.0460989	0.172	0.0443358	0.0210005
24	-0.121692	0.00565641	-0.0467113	0.171873	0.044147	0.021067
25	-0.121664	0.00563575	-0.0473714	0.171825	0.0441138	0.0211631
26	-0.121654	0.00540954	-0.0480931	0.171683	0.0439964	0.0212465
27	-0.121508	0.00526407	-0.0488168	0.171721	0.0438996	0.0216449
28	-0.121449	0.00521114	-0.0490035	0.171599	0.0438856	0.0219187
29	-0.121248	0.00506842	-0.049292	0.171529	0.0438995	0.0220832
30	-0.12114	0.00496402	-0.0496362	0.171524	0.0439064	0.0223874
31	-0.121052	0.00494265	-0.0495543	0.171488	0.0438096	0.0227666
32	-0.120887	0.00499906	-0.0496473	0.171483	0.0438099	0.0229946
33	-0.12078	0.00504478	-0.0497692	0.171497	0.0437299	0.0232373
34	-0.120669	0.00493581	-0.0502749	0.171469	0.0437944	0.0234504
35	-0.120492	0.00490981	-0.0507249	0.171343	0.0436382	0.0236121
36	-0.120319	0.00482146	-0.0513517	0.171281	0.043674	0.023786
37	-0.120227	0.0046339	-0.0518805	0.171246	0.0437309	0.0239854
38	-0.120141	0.0046025	-0.052206	0.171232	0.0438395	0.0240203
39	-0.119962	0.00443101	-0.052564	0.171097	0.0438516	0.0243489
40	-0.119722	0.00429037	-0.0529005	0.171028	0.043906	0.0246872
41	-0.1196	0.00416916	-0.0532117	0.170998	0.0438944	0.025166
42	-0.119389	0.00392022	-0.0537699	0.170959	0.0439191	0.0254892
43	-0.119231	0.00367969	-0.0543574	0.170854	0.0439054	0.0257252
44	-0.11905	0.0034921	-0.055763	0.170774	0.0439106	0.0261419
45	-0.11885	0.00306108	-0.0574378	0.170698	0.0439282	0.0265567
46	-0.118743	0.00283577	-0.0588329	0.170594	0.0439853	0.0269966
47	-0.118591	0.00262623	-0.0600118	0.17048	0.0440987	0.0273084
48	-0.118422	0.00234783	-0.0614494	0.170479	0.0441404	0.0277716
49	-0.11837	0.00214055	-0.0629086	0.170334	0.0441532	0.0282131
50	-0.118328	0.00190319	-0.0646047	0.170274	0.0442164	0.028669
51	-0.118309	0.00158032	-0.0659605	0.170227	0.0443007	0.0290328
52	-0.11816	0.00135831	-0.0673557	0.170134	0.0443604	0.0295884
53	-0.117977	0.000946713	-0.0684586	0.170097	0.0444526	0.0300099
54	-0.117844	0.000580809	-0.0696679	0.169917	0.0444896	0.0304053
55	-0.117807	0.000127356	-0.0709414	0.169828	0.0445896	0.0308984
56	-0.117706	-0.000248715	-0.072102	0.169747	0.0446823	0.0312922
57	-0.117689	-0.000575188	-0.0733994	0.169673	0.0447131	0.0316372
58	-0.117552	-0.000912966	-0.0747537	0.169618	0.0448367	0.0322525
59	-0.117331	-0.00137754	-0.0760458	0.169613	0.0449517	0.0327178
60	-0.117114	-0.00175855	-0.0773897	0.16967	0.045035	0.0331
61	-0.116957	-0.00227932	-0.0787024	0.169647	0.0451967	0.0337117
62	-0.116701	-0.00274785	-0.0800036	0.169627	0.0453978	0.0343083
63	-0.116506	-0.00340284	-0.0808882	0.169554	0.0455607	0.0349557
64	-0.116428	-0.00416005	-0.0817706	0.169568	0.0456711	0.0355706
65	-0.116352	-0.00487179	-0.0827839	0.169588	0.0458708	0.0360867
66	-0.116237	-0.00534505	-0.0835768	0.169563	0.0461418	0.0367088
67	-0.115978	-0.0056902	-0.083882	0.169548	0.0461871	0.0368972
68	-0.115827	-0.00619235	-0.0844037	0.169553	0.0464168	0.0374005
69	-0.11569	-0.0066847	-0.0849417	0.169517	0.0466684	0.0378566
70	-0.115521	-0.0070334	-0.0855487	0.169518	0.0467494	0.0385606
71	-0.115301	-0.00744789	-0.0859984	0.169547	0.0469857	0.0390055
72	-0.11509	-0.00793932	-0.0863768	0.169526	0.0471548	0.0394493
73	-0.114897	-0.00860276	-0.0867291	0.169607	0.0474416	0.0398997
74	-0.114704	-0.00919225	-0.0868492	0.1697	0.0477389	0.0402948
75	-0.114561	-0.00977557	-0.0870802	0.169642	0.0480071	0.0406298
76	-0.114416	-0.0102659	-0.0872389	0.169663	0.0483745	0.0410651
77	-0.114191	-0.0106054	-0.0874607	0.16974	0.048671	0.0414628
78	-0.114025	-0.0109747	-0.0876318	0.169758	0.0489608	0.0419633
79	-0.113844	-0.0113007	-0.0877828	0.169773	0.0492073	0.0423453
80	-0.113685	-0.0116059	-0.0878538	0.169941	0.0495212	0.0425953
81	-0.113543	-0.0117511	-0.0878832	0.169819	0.0497827	0.0429417
82	-0.113302	-0.0119908	-0.0880038	0.169913	0.049963	0.0433517
83	-0.11318	-0.0121035	-0.0881008	0.169997	0.0501968	0.0436954
84	-0.112905	-0.0122085	-0.0881045	0.170029	0.0503753	0.0440172
85	-0.112848	-0.0121754	-0.0882405	0.170005	0.0506289	0.0444412
86	-0.112679	-0.0120245	-0.0886053	0.17005	0.0508385	0.0449746
87	-0.112564	-0.0119893	-0.0889226	0.170192	0.0511913	0.0454956
88	-0.112472	-0.0118654	-0.0891417	0.170328	0.0514792	0.0458767
89	-0.112486	-0.0117908	-0.089401	0.170372	0.051765	0.046388
90	-0.112545	-0.0117751	-0.0896325	0.170351	0.0521261	0.0469118
91	-0.112591	-0.0117663	-0.0897912	0.170504	0.0523576	0.0473653
92	-0.112544	-0.0116999	-0.0899096	0.170659	0.0526076	0.0477116
93	-0.112524	-0.0116864	-0.0898909	0.170784	0.0529671	0.0481116
94	-0.112601	-0.0116259	-0.0897612	0.170825	0.0532531	0.0484343
95	-0.112668	-0.011638	-0.0897247	0.170862	0.0535654	0.0488258
