# Supplementary material for: Source tracing and contagion measurement of carbon emission trading price fluctuation in China from the perspective of major emergencies
Source: PLoS One. 2024 Mar 8;19(3):e0298811. doi: 10.1371/journal.pone.0298811 (PMC10923469; doi:10.1371/journal.pone.0298811)
Supplement: S1 File — (ZIP) [file pone.0298811.s001.zip › supporting information files/tvp-sv-var/tvpvar_ai.xlsx]

## Sheet: Sheet1
Posterior:	Mean			Standard deviation
Variable:	1	2	3	1	2	3
1
2	0.123483	-0.00117612	0.0418268	0.173869	0.0483931	0.0237639
3	0.12343	-0.0012437	0.041916	0.173783	0.0479914	0.0229174
4	0.123334	-0.00127056	0.0421415	0.173689	0.0476287	0.0223362
5	0.123263	-0.0011441	0.042576	0.173557	0.0472579	0.021806
6	0.123218	-0.00112701	0.0430922	0.173527	0.0469217	0.0211266
7	0.12313	-0.000992379	0.0433318	0.173399	0.0467396	0.0208477
8	0.122983	-0.000918633	0.0436127	0.173307	0.0467268	0.0203817
9	0.122963	-0.000753578	0.0438925	0.173192	0.0466204	0.019845
10	0.122886	-0.000648821	0.0442343	0.173177	0.0465091	0.0192813
11	0.122697	-0.000534378	0.0442102	0.173107	0.0463268	0.0191062
12	0.122534	-0.000621851	0.0441111	0.173007	0.0461329	0.0188514
13	0.122417	-0.000548703	0.0449296	0.172963	0.0460233	0.0188125
14	0.122343	-0.000451235	0.0453194	0.172789	0.0458126	0.0190845
15	0.122242	-0.000422905	0.0456468	0.172699	0.0456639	0.0194274
16	0.122298	-0.000418378	0.0458394	0.172616	0.045505	0.0197233
17	0.122221	-0.000450196	0.0457613	0.172438	0.0453906	0.0200566
18	0.122203	-0.000479108	0.0455519	0.172354	0.0453161	0.0202354
19	0.122092	-0.000558183	0.0452688	0.172359	0.0452497	0.0204507
20	0.121955	-0.000451682	0.0452376	0.172288	0.0450859	0.0207227
21	0.12188	-0.000420637	0.0451714	0.172125	0.0449605	0.0209069
22	0.121751	-0.000336691	0.0453077	0.172069	0.0448833	0.0209313
23	0.121759	-0.000107222	0.0460973	0.172001	0.0448038	0.0210008
24	0.121694	4.03772e-05	0.0467099	0.171874	0.0446438	0.021067
25	0.121666	0.000118776	0.0473701	0.171826	0.0446548	0.0211631
26	0.121656	0.000421842	0.0480928	0.171684	0.044546	0.0212464
27	0.121511	0.000651832	0.0488158	0.171721	0.0445015	0.0216447
28	0.121452	0.000728396	0.0490025	0.1716	0.0445219	0.0219189
29	0.121251	0.000909062	0.0492901	0.17153	0.0445748	0.0220837
30	0.121142	0.00103938	0.0496347	0.171525	0.0446039	0.0223876
31	0.121054	0.0010528	0.0495526	0.171489	0.0445283	0.0227669
32	0.120889	0.00098984	0.049646	0.171484	0.0445574	0.0229947
33	0.120782	0.000958495	0.0497681	0.171497	0.0444985	0.0232374
34	0.120672	0.00113481	0.0502731	0.17147	0.0445994	0.0234504
35	0.120495	0.00120386	0.0507252	0.171344	0.0444329	0.0236121
36	0.120322	0.00137016	0.051352	0.171282	0.0444913	0.023786
37	0.12023	0.00161812	0.05188	0.171246	0.0445381	0.0239854
38	0.120144	0.00169361	0.0522052	0.171233	0.0446677	0.0240203
39	0.119965	0.0018994	0.0525626	0.171098	0.0446826	0.0243485
40	0.119725	0.00206218	0.0529003	0.171029	0.0447455	0.024687
41	0.119603	0.0022279	0.0532108	0.171	0.0447757	0.0251657
42	0.119392	0.00252475	0.0537689	0.17096	0.0448256	0.0254888
43	0.119234	0.00282442	0.0543563	0.170855	0.0448353	0.0257247
44	0.119054	0.00316748	0.0557633	0.170776	0.0449019	0.026142
45	0.118854	0.00378564	0.057438	0.1707	0.0449975	0.0265568
46	0.118747	0.00417867	0.0588328	0.170596	0.0451073	0.0269966
47	0.118595	0.00451809	0.060012	0.170482	0.0452826	0.0273085
48	0.118426	0.00496231	0.0614514	0.17048	0.0453891	0.0277714
49	0.118373	0.00532056	0.0629103	0.170335	0.0454902	0.0282129
50	0.118331	0.00575711	0.0646065	0.170275	0.0456386	0.0286687
51	0.118311	0.00624015	0.0659636	0.170228	0.045812	0.0290321
52	0.118164	0.0066211	0.0673577	0.170135	0.0459828	0.029588
53	0.11798	0.0071313	0.0684611	0.170098	0.0461275	0.030009
54	0.117847	0.00762063	0.0696697	0.169918	0.0462546	0.0304045
55	0.117809	0.00821766	0.0709429	0.169828	0.0464156	0.030898
56	0.117708	0.00872854	0.0721021	0.169747	0.0465867	0.0312922
57	0.11769	0.00919388	0.0734001	0.169674	0.0467036	0.031637
58	0.117554	0.00967447	0.0747541	0.169619	0.0469163	0.0322523
59	0.117332	0.0102701	0.076047	0.169614	0.0471155	0.0327174
60	0.117116	0.0107893	0.0773912	0.16967	0.0472674	0.0330993
61	0.116958	0.0114601	0.0787037	0.169648	0.0474719	0.0337112
62	0.116701	0.0120552	0.080005	0.169627	0.04775	0.0343077
63	0.116506	0.0127989	0.0808904	0.169555	0.0479675	0.034955
64	0.116429	0.0136436	0.0817713	0.169568	0.0481116	0.0355704
65	0.116352	0.0144667	0.0827844	0.169588	0.0483789	0.0360866
66	0.116237	0.0150202	0.0835771	0.169563	0.0486856	0.0367087
67	0.115978	0.0153897	0.083883	0.169548	0.0487196	0.0368969
68	0.115828	0.0159425	0.0844048	0.169553	0.0489897	0.0374
69	0.115692	0.0164909	0.0849435	0.169518	0.0492916	0.0378557
70	0.115522	0.016907	0.0855502	0.169518	0.0494073	0.03856
71	0.115302	0.0173493	0.0859992	0.169548	0.0496864	0.0390051
72	0.115092	0.017855	0.086378	0.169527	0.049891	0.0394487
73	0.114899	0.0185371	0.0867305	0.169608	0.0501825	0.0398991
74	0.114706	0.0191136	0.08685	0.169701	0.0504934	0.0402944
75	0.114562	0.019705	0.0870809	0.169642	0.0507691	0.0406295
76	0.114415	0.0202118	0.0872396	0.169663	0.0511165	0.0410648
77	0.114189	0.0205475	0.0874617	0.169739	0.0514133	0.0414623
78	0.114022	0.020922	0.0876341	0.169757	0.0517388	0.0419622
79	0.113841	0.0212477	0.0877863	0.169772	0.0520182	0.0423439
80	0.113682	0.0215607	0.0878568	0.16994	0.0523749	0.0425944
81	0.11354	0.0217026	0.0878866	0.169819	0.0526555	0.0429406
82	0.1133	0.0219446	0.0880068	0.169912	0.0528527	0.0433509
83	0.113177	0.0220621	0.088104	0.169996	0.0531379	0.0436941
84	0.112902	0.0221427	0.0881074	0.170028	0.0533194	0.0440161
85	0.112845	0.0221286	0.0882437	0.170004	0.0536147	0.0444401
86	0.112675	0.0219989	0.0886095	0.170049	0.0538631	0.0449733
87	0.11256	0.0219892	0.0889273	0.170191	0.0542342	0.045494
88	0.112468	0.0218855	0.0891474	0.170327	0.0545125	0.0458742
89	0.112481	0.0218494	0.0894068	0.170371	0.0547968	0.046385
90	0.112539	0.0218655	0.0896374	0.17035	0.0551618	0.0469091
91	0.112585	0.0218749	0.0897955	0.170503	0.0553676	0.047363
92	0.112537	0.0218199	0.0899141	0.170657	0.0555811	0.0477089
93	0.112517	0.0217869	0.089896	0.170783	0.0559515	0.0481092
94	0.112594	0.0217141	0.0897657	0.170824	0.0562338	0.0484324
95	0.112661	0.0217185	0.0897289	0.170861	0.0565284	0.0488243
