# Supplementary material for: Source tracing and contagion measurement of carbon emission trading price fluctuation in China from the perspective of major emergencies
Source: PLoS One. 2024 Mar 8;19(3):e0298811. doi: 10.1371/journal.pone.0298811 (PMC10923469; doi:10.1371/journal.pone.0298811)
Supplement: S1 File — (ZIP) [file pone.0298811.s001.zip › supporting information files/tvp-sv-var/tvpvar_ex.xlsx]

## Sheet: SampleData
P	CFSI	EMSI
0.254668	0.261492	0.0887601
0.229417	0.238041	0.0874106
0.23644	0.406219	0.0848494
0.208863	0.324475	0.0845171
0.134492	0.297464	0.082049
0.034972	0.129165	0.0691361
0.0779796	0.156846	0.0513838
0.0847781	0.176233	0.0411076
0.113948	0.30274	0.034856
0.126234	0.153795	0.0214572
0.0926817	0.189368	0.00592992
0.102448	0	0
0.114759	0.257019	0.00333835
0.0760834	0.475272	0.0105138
0.0571623	0.530266	0.0393426
0.0552635	0.426662	0.0326963
0.0363247	0.426438	0.0330494
0.0445001	0.496207	0.0408374
0.046127	0.454525	0.054487
0.0224378	0.429002	0.0487272
0	0.442568	0.0745918
0.00289768	0.353217	0.0954306
0.0587873	0.488656	0.105079
0.15038	0.592831	0.108839
0.165186	0.743394	0.118059
0.150309	0.565101	0.118927
0.129162	0.481988	0.100227
0.134015	0.568091	0.103335
0.10181	0.586777	0.100705
0.0857754	0.679689	0.125549
0.0237116	0.72951	0.123526
0.0332264	0.759816	0.132238
0.0353056	0.853973	0.128595
0.058292	0.863738	0.142223
0.122863	0.874226	0.145896
0.0707398	0.97191	0.162993
0.0684631	0.855488	0.167023
0.145383	0.986455	0.186615
0.107419	0.851848	0.197152
0.152656	0.849306	0.216618
0.163634	0.928884	0.221903
0.186213	0.935741	0.22722
0.190013	0.713602	0.257845
0.110832	0.691118	0.287187
0.075686	0.6222	0.274907
0.0656988	0.565238	0.256828
0.0560941	0.488885	0.266881
0.105965	0.452609	0.260985
0.123343	0.514338	0.244982
0.106453	0.605376	0.269641
0.191132	0.650726	0.280157
0.223586	0.608889	0.261144
0.252762	0.620686	0.247886
0.250987	0.593438	0.261522
0.223406	0.577488	0.240316
0.221336	0.588872	0.228756
0.205034	0.565108	0.22986
0.0982426	0.544167	0.235303
0.124559	0.658686	0.224077
0.147162	0.594728	0.206548
0.0638885	0.405543	0.186561
0.220823	0.297729	0.133326
0.26252	0.286517	0.119039
0.253583	0.240506	0.11876
0.357447	0.398422	0.154405
0.366833	0.508816	0.20108
0.377553	0.576282	0.18613
0.296273	0.550265	0.179525
0.298469	0.67459	0.191099
0.336046	0.691008	0.212263
0.244115	0.742092	0.251053
0.0889778	0.852229	0.28586
0.0909955	0.957547	0.340482
0.0505454	0.9416	0.372686
0.0711599	0.977764	0.403969
0.214725	0.964252	0.470559
0.247965	1	0.505402
0.175195	0.97263	0.539653
0.260913	0.939712	0.609896
0.370317	0.98361	0.698195
0.300783	0.882322	0.760109
0.172216	0.87006	0.728312
0.237569	0.971836	0.755531
0.410071	0.876053	0.86943
0.431606	0.6674	0.910984
0.367848	0.664099	0.900217
0.431189	0.633066	0.965836
0.487975	0.664303	1
0.708626	0.440622	0.968258
0.752475	0.376915	0.928204
0.808647	0.415501	0.967105
0.851026	0.270707	0.812432
0.921501	0.222438	0.795451
1	0.229356	0.787366
0.919673	0.110381	0.81772
