# Supplementary material for: Source tracing and contagion measurement of carbon emission trading price fluctuation in China from the perspective of major emergencies
Source: PLoS One. 2024 Mar 8;19(3):e0298811. doi: 10.1371/journal.pone.0298811 (PMC10923469; doi:10.1371/journal.pone.0298811)
Supplement: S1 File — (ZIP) [file pone.0298811.s001.zip › supporting information files/tvp-sv-var/tvpvar_ex_time.xlsx]

## Sheet: Sheet1
2015-02-01
2015-03-01
2015-04-01
2015-05-01
2015-06-01
2015-07-01
2015-08-01
2015-09-01
2015-10-01
2015-11-01
2015-12-01
2016-01-01
2016-02-01
2016-03-01
2016-04-01
2016-05-01
2016-06-01
2016-07-01
2016-08-01
2016-09-01
2016-10-01
2016-11-01
2016-12-01
2017-01-01
2017-02-01
2017-03-01
2017-04-01
2017-05-01
2017-06-01
2017-07-01
2017-08-01
2017-09-01
2017-10-01
2017-11-01
2017-12-01
2018-01-01
2018-02-01
2018-03-01
2018-04-01
2018-05-01
2018-06-01
2018-07-01
2018-08-01
2018-09-01
2018-10-01
2018-11-01
2018-12-01
2019-01-01
2019-02-01
2019-03-01
2019-04-01
2019-05-01
2019-06-01
2019-07-01
2019-08-01
2019-09-01
2019-10-01
2019-11-01
2019-12-01
2020-01-01
2020-02-01
2020-03-01
2020-04-01
2020-05-01
2020-06-01
2020-07-01
2020-08-01
2020-09-01
2020-10-01
2020-11-01
2020-12-01
2021-01-01
2021-02-01
2021-03-01
2021-04-01
2021-05-01
2021-06-01
2021-07-01
2021-08-01
2021-09-01
2021-10-01
2021-11-01
2021-12-01
2022-01-01
2022-02-01
2022-03-01
2022-04-01
2022-05-01
2022-06-01
2022-07-01
2022-08-01
2022-09-01
2022-10-01
2022-11-01
2022-12-01
