# Supplementary material for: Source tracing and contagion measurement of carbon emission trading price fluctuation in China from the perspective of major emergencies
Source: PLoS One. 2024 Mar 8;19(3):e0298811. doi: 10.1371/journal.pone.0298811 (PMC10923469; doi:10.1371/journal.pone.0298811)
Supplement: S1 File — (ZIP) [file pone.0298811.s001.zip › supporting information files/tvp-sv-var/tvpvar_ex1.m]

%%--------------------------------------------------------%%
%%                     tvpvar_ex1.m                       %%
%%--------------------------------------------------------%%

%%
%%  MCMC estimation for Time-Varying Parameter VAR model
%%  with stochastic volatility
%%
%%  tvpvar_ex*.m illustrates MCMC estimation
%%  using TVP-VAR Package

clear all;
close all;

my = xlsread('tvpvar_ex.xlsx');  % load data
Time=datetime(importdata('tvpvar_ex_time.xlsx')); % ÔØÈëÊ±¼ä±êÇ©²¢´æ´¢±äÁ¿£¬Çë±£Ö¤ÆäÁÐÊýÎª1£¬ÐÐÊýÓëÊ±¼äÐòÁÐÊý¾ÝµÄÑù±¾ÊýÏà·û£¬²¢ÇÒÖÃÓÚ×óÉÏ½Ç

asvar = {'P'; 'CFSI'; 'EMSI';};    % variable names
nlag = 1;                   % # of lags

setvar('data', my, asvar, nlag); % set data

setvar('fastimp', 1);       % fast computing of response

mcmc(10000,Time);                % MCMC£¬ÊäÈëÊ±¼ä±êÇ©±äÁ¿ÒÔµ÷ÕûÏÔÊ¾¸ñÊ½

drawimp(1,[4 8 12], 'ÔÂ¶È',Time);       % draw impulse reponse(1)£¬»­Âö³åÏàÓ¦Í¼ÐÎ£¬µÚÒ»¸ö²ÎÊýÎª1±íÊ¾Êä³öµÈ¼ä¾àÂö³åÏìÓ¦Í¼ÐÎ£¬µÚ¶þ¸ö²ÎÊýÓÃÓÚÖ¸¶¨³å»÷·¢ÉúºóÒª¹Û²ìµÄ¼ä¾à£¬µÚÈý¸ö²ÎÊýÓÃÀ´ÐÞ¸ÄÏÔÊ¾µÄÊ±¼ä¼ä¸ôµÄ±êÇ©£¬µÚËÄ¸ö²ÎÊýÊäÈëÊ±¼ä±êÇ©±äÁ¿
                            
drawimp(2,[85 88 91], 'ÔÂ¶È',Time,'yyyy/qq');		% draw impulse response(2)£¬»­Âö³åÏàÓ¦Í¼ÐÎ£¬µÚÒ»¸ö²ÎÊýÎª2±íÊ¾Êä³ö·ÖÊ±µãÂö³åÏìÓ¦Í¼ÐÎ£¬µÚ¶þ¸ö²ÎÊýÓÃÓÚÖ¸¶¨³å»÷·¢ÉúµÄÊ±µã£¬µÚÈý¸ö²ÎÊý²»ÊÊÓÃÓÚ´ËÖÖÇéÐÎ¿ÉËæÒâÊäÈë£¬µÚËÄ¸ö²ÎÊýÊäÈëÊ±¼ä±êÇ©±äÁ¿£¬µÚÎå¸ö²ÎÊýÓÃÀ´Ö¸¶¨±êÇ©µÄÊ±¼ä¸ñÊ½
                            
drawimp(3,[65 113 121 145], 'ÔÂ¶È',Time,'yyyy/qq');     %»­ÈýÎ¬Âö³åÏìÓ¦Í¼ÐÎ£¬µÚÒ»¸ö²ÎÊý²»Îª1ºÍ2¼´¿É£¬ºóÃæ¼¸¸ö²ÎÊý²»ÊÊÓÃÓÚ´ËÖÖÇéÐÎ¿ÉËæÒâÊäÈë                       
