# Supplementary material for: Source tracing and contagion measurement of carbon emission trading price fluctuation in China from the perspective of major emergencies
Source: PLoS One. 2024 Mar 8;19(3):e0298811. doi: 10.1371/journal.pone.0298811 (PMC10923469; doi:10.1371/journal.pone.0298811)
Supplement: S1 File — (ZIP) [file pone.0298811.s001.zip › supporting information files/tvp-sv-var/tvpvar_imp.xlsx]

## Sheet: Sheet1
	Response:	P	CFSI	EMSI	P	CFSI	EMSI	P	CFSI	EMSI
	Shock:	P	P	P	CFSI	CFSI	CFSI	EMSI	EMSI	EMSI
t	horizon
1	0
	1
	2
	3
	4
	5
	6
	7
	8
	9
	10
	11
	12
2	0	0.0593467	0.00732823	-7.04326e-05	0	0.0934958	0.00391052	0	0	0.0189092
	1	0.0481943	0.00315338	0.00020375	-0.00533191	0.0872165	0.00710909	0.00318921	-0.000820744	0.0183091
	2	0.0393609	-6.64487e-05	0.000317027	-0.00876331	0.0815424	0.00998439	0.00575654	-0.00176063	0.0177001
	3	0.0323416	-0.00252961	0.000309012	-0.0107274	0.0763281	0.0125753	0.00781927	-0.00277277	0.0170784
	4	0.0267408	-0.00439322	0.00021243	-0.0115701	0.071461	0.01491	0.00947088	-0.00382053	0.0164424
	5	0.0222492	-0.00578222	5.05331e-05	-0.0115618	0.0668616	0.0170073	0.0107841	-0.00487609	0.0157894
	6	0.0186271	-0.00679314	-0.000158014	-0.0109081	0.0624674	0.0188645	0.0118184	-0.00591649	0.0151184
	7	0.0156865	-0.00750242	-0.000397345	-0.00977953	0.0582343	0.0204956	0.0126204	-0.00692444	0.0144304
	8	0.01328	-0.00797116	-0.000654288	-0.00830633	0.0541366	0.0219092	0.0132275	-0.00788599	0.0137264
	9	0.0112932	-0.00824793	-0.000918506	-0.00659763	0.0501498	0.0231149	0.0136683	-0.00879318	0.0130093
	10	0.00963741	-0.00837168	-0.00118101	-0.00474005	0.0462638	0.0241087	0.0139668	-0.00963801	0.0122805
	11	0.00824351	-0.00837184	-0.00143681	-0.00280219	0.0424665	0.0249173	0.0141432	-0.0104146	0.0115451
	12	0.00705752	-0.00827367	-0.00168234	-0.000833842	0.0387593	0.0255569	0.0142143	-0.0111198	0.0108059
3	0	0.0593467	0.00732508	-7.42501e-05	0	0.0934958	0.00391896	0	0	0.0189092
	1	0.0481938	0.00314941	0.000197946	-0.00533059	0.0872175	0.00711951	0.00318939	-0.000820696	0.0183098
	2	0.0393602	-6.93031e-05	0.000309342	-0.00875851	0.0815428	0.0100037	0.00575631	-0.00176068	0.0177021
	3	0.0323399	-0.00253117	0.000301605	-0.0107231	0.0763238	0.0126062	0.00781914	-0.00277312	0.0170825
	4	0.0267368	-0.00439484	0.000204334	-0.0115675	0.0714538	0.0149507	0.00947013	-0.00382203	0.0164468
	5	0.0222444	-0.00578299	4.05627e-05	-0.0115542	0.066849	0.0170368	0.0107839	-0.00487808	0.0157928
	6	0.0186218	-0.00679256	-0.000169554	-0.0108988	0.0624489	0.0188815	0.0118188	-0.00591894	0.0151207
	7	0.0156802	-0.00750061	-0.000409412	-0.00976702	0.0582152	0.0204953	0.0126219	-0.00692648	0.0144307
	8	0.0132727	-0.0079685	-0.000665934	-0.00829589	0.0541139	0.0218894	0.0132287	-0.00788956	0.0137251
	9	0.0112855	-0.0082451	-0.000928203	-0.00659411	0.0501276	0.0230602	0.0136688	-0.00879748	0.0130048
	10	0.00962959	-0.00836752	-0.00118915	-0.00474789	0.0462382	0.0240361	0.0139667	-0.00964234	0.0122751
	11	0.00823572	-0.00836705	-0.00144384	-0.00282075	0.0424434	0.0248339	0.0141428	-0.0104193	0.0115388
	12	0.00705018	-0.00826829	-0.00168859	-0.000864858	0.0387423	0.0254661	0.0142134	-0.011124	0.0107984
4	0	0.0593467	0.00731934	-7.59718e-05	0	0.0934958	0.00394004	0	0	0.0189092
	1	0.0481946	0.00314482	0.000194006	-0.00532472	0.0872167	0.00714919	0.00318887	-0.00082079	0.0183115
	2	0.0393604	-7.26981e-05	0.000305941	-0.00875169	0.0815367	0.0100451	0.00575583	-0.00176113	0.017706
	3	0.0323376	-0.00253496	0.000297525	-0.0107168	0.0763144	0.0126574	0.00781807	-0.00277469	0.0170869
	4	0.0267342	-0.00439803	0.000197334	-0.011555	0.0714383	0.0149896	0.00946958	-0.00382414	0.0164502
	5	0.0222415	-0.00578498	3.09679e-05	-0.0115392	0.0668268	0.017062	0.010784	-0.00488074	0.0157951
	6	0.0186179	-0.00679329	-0.000180611	-0.0108802	0.0624257	0.0188882	0.0118202	-0.00592119	0.0151208
	7	0.0156752	-0.00750064	-0.000420861	-0.00975013	0.0581879	0.0204812	0.0126229	-0.00693032	0.0144288
	8	0.013267	-0.0079685	-0.000676431	-0.00828589	0.0540869	0.0218386	0.0132289	-0.00789407	0.0137195
	9	0.0112794	-0.00824379	-0.000937652	-0.00659581	0.0500966	0.0229903	0.0136682	-0.00880209	0.0129981
	10	0.00962316	-0.0083655	-0.00119783	-0.00476077	0.0462095	0.0239545	0.0139657	-0.0096473	0.0122672
	11	0.0082294	-0.00836426	-0.00145202	-0.00284661	0.0424208	0.0247444	0.0141411	-0.0104236	0.0115295
	12	0.00704424	-0.00826461	-0.00169597	-0.000904895	0.0387236	0.0253803	0.0142108	-0.0111282	0.0107928
5	0	0.0593467	0.0073151	-6.86384e-05	0	0.0934958	0.00398075	0	0	0.0189092
	1	0.0481958	0.00314137	0.000202091	-0.00532105	0.0872112	0.0072017	0.0031885	-0.000821218	0.0183139
	2	0.0393602	-7.73132e-05	0.000313248	-0.0087466	0.0815276	0.0101076	0.00575463	-0.00176262	0.0177092
	3	0.0323386	-0.00253968	0.00030045	-0.0107035	0.0762985	0.0127064	0.00781718	-0.00277673	0.0170892
	4	0.0267359	-0.00440216	0.000196222	-0.0115378	0.0714152	0.0150236	0.00946923	-0.00382678	0.0164515
	5	0.022243	-0.00578829	2.70582e-05	-0.0115172	0.0668022	0.0170763	0.0107848	-0.00488292	0.015794
	6	0.0186187	-0.00679651	-0.000186114	-0.0108592	0.0623965	0.0188804	0.0118205	-0.00592497	0.0151176
	7	0.0156754	-0.00750442	-0.000426866	-0.00973564	0.0581587	0.0204349	0.0126222	-0.00693467	0.0144214
	8	0.0132667	-0.00797144	-0.000682231	-0.00828314	0.054053	0.021772	0.0132272	-0.00789854	0.0137106
	9	0.0112786	-0.00824634	-0.000943307	-0.00660446	0.0500649	0.0229113	0.0136659	-0.00880681	0.0129879
	10	0.00962226	-0.00836744	-0.00120354	-0.00478269	0.0461838	0.023867	0.0139625	-0.00965124	0.0122556
	11	0.00822861	-0.00836547	-0.00145712	-0.00288312	0.0423987	0.0246599	0.0141367	-0.0104273	0.0115217
	12	0.00704351	-0.00826525	-0.00170111	-0.000950288	0.0387055	0.0252983	0.0142066	-0.0111319	0.0107865
6	0	0.0593467	0.00731245	-6.78392e-05	0	0.0934958	0.00402898	0	0	0.0189092
	1	0.0481924	0.00313764	0.00020271	-0.00532062	0.0872075	0.00726086	0.00318723	-0.000822212	0.018315
	2	0.0393572	-8.08949e-05	0.000308361	-0.00873809	0.0815171	0.0101524	0.00575327	-0.00176416	0.0177096
	3	0.0323356	-0.00254223	0.000290445	-0.0106914	0.0762808	0.0127354	0.00781604	-0.00277891	0.0170887
	4	0.0267319	-0.00440319	0.000182498	-0.0115213	0.0713961	0.0150321	0.00946908	-0.00382843	0.0164486
	5	0.0222374	-0.00578875	1.10084e-05	-0.0115021	0.0667789	0.017062	0.010784	-0.00488616	0.0157889
	6	0.0186117	-0.00679709	-0.000203696	-0.010851	0.0623734	0.0188263	0.0118184	-0.00592862	0.0151077
	7	0.015667	-0.00750362	-0.000444483	-0.00973993	0.058131	0.0203599	0.0126189	-0.00693843	0.0144099
	8	0.0132571	-0.00796957	-0.000699649	-0.00829953	0.0540278	0.0216845	0.013223	-0.00790244	0.0136977
	9	0.0112681	-0.00824304	-0.000960611	-0.00663474	0.0500461	0.0228155	0.0136605	-0.00880976	0.0129735
	10	0.0096113	-0.00836269	-0.00121963	-0.00482816	0.046169	0.0237742	0.0139556	-0.0096538	0.0122452
	11	0.00821735	-0.00835946	-0.00147275	-0.00293793	0.0423884	0.0245697	0.0141299	-0.0104298	0.011513
	12	0.00703153	-0.00825828	-0.0017153	-0.001011	0.0387024	0.0252067	0.0142	-0.0111341	0.0107794
7	0	0.0593467	0.00730718	-6.03165e-05	0	0.0934958	0.00405143	0	0	0.0189092
	1	0.0481933	0.00313189	0.000202718	-0.00531898	0.0872019	0.00726879	0.00318667	-0.000822911	0.0183145
	2	0.0393583	-8.60157e-05	0.000301279	-0.00873828	0.0815058	0.0101444	0.00575255	-0.00176568	0.0177084
	3	0.0323356	-0.0025459	0.000277864	-0.0106918	0.0762701	0.0127072	0.00781612	-0.00277999	0.0170851
	4	0.02673	-0.0044066	0.000166028	-0.0115267	0.0713834	0.0149811	0.00946826	-0.00383121	0.0164427
	5	0.0222335	-0.0057926	-8.94814e-06	-0.0115177	0.0667685	0.0169709	0.0107817	-0.00488931	0.0157779
	6	0.0186056	-0.00679968	-0.000224655	-0.0108819	0.0623603	0.0187148	0.0118146	-0.00593198	0.0150948
	7	0.0156588	-0.00750502	-0.000465837	-0.00978544	0.0581228	0.020237	0.0126141	-0.00694192	0.0143955
	8	0.0132473	-0.0079692	-0.000721342	-0.00836092	0.0540284	0.0215546	0.0132167	-0.00790492	0.0136818
	9	0.0112571	-0.00824092	-0.000981027	-0.00671294	0.0500528	0.0226897	0.0136525	-0.00881184	0.0129617
	10	0.00959954	-0.00835901	-0.00123963	-0.00491691	0.0461822	0.0236526	0.0139476	-0.00965581	0.0122352
	11	0.00820438	-0.00835447	-0.00149128	-0.00303339	0.0424108	0.0244481	0.014122	-0.0104314	0.0115047
	12	0.00701772	-0.00825157	-0.00173303	-0.00111373	0.0387323	0.0250903	0.0141917	-0.0111344	0.0107732
8	0	0.0593467	0.00729845	-5.57466e-05	0	0.0934958	0.00407766	0	0	0.0189092
	1	0.0481944	0.00312373	0.000197732	-0.00531796	0.087195	0.00727701	0.00318638	-0.000823941	0.0183141
	2	0.0393589	-9.24393e-05	0.000288595	-0.00873537	0.0814985	0.0101305	0.0057531	-0.00176643	0.0177057
	3	0.0323342	-0.00255213	0.000259379	-0.0106923	0.0762598	0.0126685	0.00781577	-0.00278258	0.0170799
	4	0.0267263	-0.00441341	0.000141657	-0.0115364	0.0713743	0.0148998	0.00946639	-0.00383417	0.016432
	5	0.0222269	-0.00579809	-3.54672e-05	-0.0115424	0.0667555	0.0168676	0.0107782	-0.00489266	0.015765
	6	0.0185962	-0.00680366	-0.000252232	-0.0109211	0.0623514	0.0185992	0.0118101	-0.00593553	0.0150803
	7	0.0156472	-0.00750665	-0.00049423	-0.0098405	0.058122	0.0201137	0.0126078	-0.00694448	0.0143792
	8	0.0132338	-0.0079686	-0.000748302	-0.00843297	0.0540331	0.0214345	0.0132086	-0.00790714	0.0136698
	9	0.0112423	-0.00823829	-0.00100754	-0.00679575	0.0500635	0.0225731	0.0136443	-0.00881404	0.0129515
	10	0.00958304	-0.00835453	-0.00126454	-0.00500659	0.0462019	0.0235352	0.0139395	-0.00965761	0.0122267
	11	0.00818663	-0.00834775	-0.00151524	-0.00313049	0.0424374	0.0243354	0.0141135	-0.010432	0.0114983
	12	0.00699929	-0.00824313	-0.00175546	-0.00121784	0.0387663	0.024982	0.0141836	-0.0111352	0.0107704
9	0	0.0593467	0.00729728	-4.62121e-05	0	0.0934958	0.0041038	0	0	0.0189092
	1	0.0481962	0.0031235	0.000196788	-0.00531344	0.0871935	0.00727869	0.0031872	-0.000823834	0.018312
	2	0.0393599	-9.37349e-05	0.000279381	-0.00873233	0.0814928	0.0101052	0.00575301	-0.00176831	0.0177011
	3	0.0323337	-0.00255535	0.00024115	-0.0106971	0.076254	0.0125978	0.0078141	-0.00278485	0.0170696
	4	0.026723	-0.00441641	0.000119693	-0.0115557	0.0713632	0.0148056	0.00946302	-0.00383702	0.0164193
	5	0.0222208	-0.00580031	-5.94987e-05	-0.0115759	0.0667477	0.0167599	0.0107737	-0.0048958	0.0157506
	6	0.0185877	-0.00680394	-0.000277885	-0.0109704	0.0623511	0.018483	0.0118038	-0.00593774	0.0150641
	7	0.0156365	-0.00750517	-0.000518516	-0.00990692	0.0581265	0.0199997	0.0125996	-0.00694645	0.0143674
	8	0.0132218	-0.00796552	-0.000772378	-0.00851026	0.054043	0.0213234	0.0132002	-0.00790919	0.0136598
	9	0.0112285	-0.00823371	-0.00103016	-0.00688	0.0500819	0.0224606	0.013636	-0.00881572	0.0129431
	10	0.00956784	-0.00834799	-0.00128636	-0.00509837	0.0462265	0.0234268	0.0139307	-0.0096581	0.0122205
	11	0.00817066	-0.00833977	-0.00153559	-0.00322957	0.0424692	0.0242305	0.0141052	-0.0104327	0.0114958
	12	0.00698244	-0.00823384	-0.00177407	-0.00132122	0.0388048	0.0248794	0.0141763	-0.0111361	0.0107708
10	0	0.0593467	0.00729273	-4.01908e-05	0	0.0934958	0.00413571	0	0	0.0189092
	1	0.0481971	0.00311765	0.000191227	-0.00530915	0.0871882	0.0072804	0.00318681	-0.000825898	0.0183096
	2	0.0393602	-0.000101951	0.000260716	-0.0087316	0.081486	0.0100576	0.0057514	-0.00177071	0.0176928
	3	0.0323312	-0.00256356	0.000216666	-0.0107081	0.0762401	0.0125241	0.00781108	-0.002788	0.0170588
	4	0.0267173	-0.00442365	9.18459e-05	-0.011579	0.0713514	0.0147167	0.00945912	-0.00384057	0.0164066
	5	0.0222123	-0.00580505	-8.99581e-05	-0.0116136	0.0667422	0.0166612	0.0107682	-0.00489853	0.015736
	6	0.0185764	-0.00680648	-0.000307026	-0.0110242	0.0623492	0.0183849	0.0117963	-0.0059404	0.0150538
	7	0.0156235	-0.00750571	-0.000547664	-0.00997093	0.058129	0.0199033	0.012592	-0.00694933	0.014359
	8	0.0132065	-0.00796405	-0.00080015	-0.00858077	0.054053	0.0212243	0.0131929	-0.00791179	0.0136529
	9	0.0112115	-0.00822978	-0.00105715	-0.00695774	0.0500972	0.0223644	0.0136283	-0.00881725	0.0129384
	10	0.00954964	-0.00834215	-0.00131181	-0.00518343	0.0462483	0.0233327	0.0139235	-0.00965998	0.0122194
	11	0.00815121	-0.00833218	-0.0015592	-0.00331907	0.042497	0.0241374	0.014099	-0.0104349	0.0114975
	12	0.00696255	-0.00822477	-0.00179581	-0.00141576	0.0388384	0.0247986	0.0141715	-0.0111391	0.0107795
11	0	0.0593467	0.00728149	-3.27437e-05	0	0.0934958	0.00413353	0	0	0.0189092
	1	0.0481991	0.00310314	0.000180131	-0.00531293	0.0871864	0.00722551	0.0031857	-0.000826335	0.0183038
	2	0.0393606	-0.000117123	0.000240896	-0.00874801	0.0814768	0.00997491	0.00574902	-0.00177222	0.0176845
	3	0.0323289	-0.00257795	0.000191573	-0.0107379	0.0762334	0.0124255	0.00780798	-0.00279018	0.0170485
	4	0.0267125	-0.00443528	6.26124e-05	-0.0116241	0.0713516	0.0146079	0.00945447	-0.00384222	0.0163944
	5	0.0222046	-0.00581441	-0.000118246	-0.0116758	0.0667466	0.0165527	0.0107616	-0.00490041	0.0157281
	6	0.018567	-0.00681379	-0.000335896	-0.0110974	0.0623586	0.0182781	0.0117897	-0.00594277	0.0150479
	7	0.0156117	-0.00751083	-0.000575562	-0.0100512	0.0581465	0.0197938	0.0125858	-0.00695164	0.0143544
	8	0.0131927	-0.00796652	-0.000827617	-0.00866878	0.0540763	0.0211178	0.0131864	-0.00791328	0.0136504
	9	0.0111962	-0.00823014	-0.00108332	-0.00705362	0.0501275	0.0222599	0.0136224	-0.00881932	0.0129395
	10	0.00953284	-0.00834059	-0.00133633	-0.0052842	0.0462853	0.0232292	0.0139187	-0.00966252	0.0122232
	11	0.0081337	-0.00832897	-0.0015817	-0.00342537	0.0425404	0.0240461	0.0140957	-0.0104384	0.0115085
	12	0.00694523	-0.0082197	-0.00181706	-0.00152657	0.0388862	0.0247314	0.0141719	-0.0111442	0.0107996
12	0	0.0593467	0.00727191	-3.85316e-05	0	0.0934958	0.00412426	0	0	0.0189092
	1	0.0481982	0.00309164	0.000162508	-0.00531889	0.087176	0.00718449	0.00318514	-0.000827799	0.0183013
	2	0.0393572	-0.000128419	0.000216125	-0.00876237	0.0814665	0.00991509	0.00574838	-0.00177473	0.0176799
	3	0.032323	-0.00258648	0.000161246	-0.0107637	0.0762277	0.0123531	0.00780624	-0.00279258	0.0170419
	4	0.0267033	-0.00444175	3.32191e-05	-0.0116642	0.0713476	0.0145334	0.00945112	-0.00384529	0.0163919
	5	0.0221937	-0.00581904	-0.000148498	-0.0117247	0.0667453	0.0164779	0.0107585	-0.0049044	0.0157275
	6	0.0185536	-0.00681628	-0.000365263	-0.0111518	0.0623634	0.0181986	0.0117874	-0.00594707	0.0150482
	7	0.0155961	-0.00751072	-0.000604541	-0.0101121	0.0581547	0.0197154	0.0125834	-0.00695551	0.0143567
	8	0.0131755	-0.00796434	-0.000855235	-0.00873688	0.0540898	0.0210392	0.0131847	-0.00791808	0.0136562
	9	0.0111774	-0.00822613	-0.00110919	-0.00712627	0.0501459	0.0221802	0.0136219	-0.00882491	0.0129478
	10	0.00951326	-0.00833504	-0.00135969	-0.0053624	0.0463086	0.0231595	0.0139198	-0.00966945	0.0122386
	11	0.00811439	-0.00832164	-0.00160312	-0.00350862	0.0425668	0.0239986	0.0141005	-0.0104473	0.0115332
	12	0.0069261	-0.00821117	-0.00183691	-0.00160857	0.0389151	0.024708	0.0141808	-0.0111564	0.0108339
13	0	0.0593467	0.00726497	-3.37546e-05	0	0.0934958	0.00420085	0	0	0.0189092
	1	0.0481988	0.00308317	0.000157118	-0.00530951	0.0871698	0.00723699	0.00318527	-0.000829063	0.0182993
	2	0.0393576	-0.000135216	0.000202731	-0.00875024	0.0814583	0.00995019	0.00574755	-0.00177619	0.017676
	3	0.0323216	-0.00259261	0.000148067	-0.0107547	0.0762144	0.0123815	0.00780392	-0.00279501	0.0170422
	4	0.0267017	-0.00444744	1.81291e-05	-0.0116549	0.0713299	0.0145571	0.00944919	-0.00384893	0.0163941
	5	0.0221905	-0.00582381	-0.000163532	-0.0117138	0.0667269	0.0164924	0.0107575	-0.00490858	0.0157305
	6	0.0185489	-0.00681961	-0.000380699	-0.0111419	0.0623415	0.0182097	0.0117865	-0.00595109	0.0150533
	7	0.0155903	-0.00751309	-0.000619295	-0.0101053	0.0581319	0.0197216	0.0125833	-0.00696071	0.0143652
	8	0.0131684	-0.00796598	-0.000868863	-0.00873155	0.0540658	0.0210396	0.013186	-0.00792429	0.013667
	9	0.0111698	-0.00822729	-0.00112048	-0.00712446	0.0501213	0.0221858	0.0136249	-0.00883267	0.0129658
	10	0.0095062	-0.00833538	-0.00136894	-0.0053647	0.0462819	0.0231828	0.0139266	-0.00967942	0.0122663
	11	0.00810789	-0.00832174	-0.00161074	-0.00350909	0.0425382	0.0240416	0.0141115	-0.0104608	0.0115709
	12	0.00692012	-0.00821027	-0.00184382	-0.00160067	0.0388819	0.0247717	0.014198	-0.0111728	0.0108809
14	0	0.0593467	0.0072607	-2.79279e-05	0	0.0934958	0.00423719	0	0	0.0189092
	1	0.0482002	0.0030801	0.000152293	-0.00530835	0.087169	0.00725498	0.00318449	-0.000829482	0.0182977
	2	0.0393578	-0.000138475	0.000197655	-0.00875386	0.0814533	0.00996123	0.00574545	-0.0017778	0.0176786
	3	0.0323227	-0.00259633	0.000140221	-0.0107593	0.076206	0.0123878	0.00780234	-0.00279804	0.0170468
	4	0.0267018	-0.0044509	9.77783e-06	-0.011659	0.071322	0.0145543	0.00944881	-0.00385267	0.0163994
	5	0.0221895	-0.00582648	-0.000172785	-0.0117197	0.0667163	0.0164865	0.0107574	-0.00491239	0.0157379
	6	0.0185471	-0.00682195	-0.000389628	-0.0111518	0.0623311	0.0181989	0.0117873	-0.00595627	0.015064
	7	0.0155873	-0.00751536	-0.00062738	-0.0101175	0.0581213	0.0197051	0.0125857	-0.00696709	0.0143781
	8	0.0131651	-0.00796844	-0.000874333	-0.00874796	0.0540556	0.0210285	0.0131901	-0.00793238	0.0136872
	9	0.0111673	-0.0082295	-0.00112328	-0.00714586	0.05011	0.0221929	0.0136328	-0.0088432	0.012996
	10	0.00950469	-0.00833799	-0.00136952	-0.00538476	0.0462698	0.02321	0.0139389	-0.00969367	0.0123069
	11	0.00810743	-0.0083239	-0.00161019	-0.00352115	0.0425223	0.02409	0.0141303	-0.0104782	0.0116213
	12	0.00692042	-0.00821185	-0.00184311	-0.00160121	0.0388617	0.0248397	0.0142243	-0.0111932	0.0109394
15	0	0.0593467	0.00725468	-2.61769e-05	0	0.0934958	0.00426782	0	0	0.0189092
	1	0.0482003	0.00307365	0.00015305	-0.00531114	0.0871641	0.00727704	0.00318316	-0.000830869	0.0183019
	2	0.0393603	-0.000145732	0.000194449	-0.00875589	0.0814445	0.0099771	0.0057446	-0.00178077	0.0176849
	3	0.0323249	-0.00260342	0.00013573	-0.0107597	0.0761972	0.0123934	0.00780282	-0.00280186	0.0170538
	4	0.0267034	-0.00445736	3.70624e-06	-0.0116605	0.0713098	0.0145558	0.00944962	-0.00385674	0.0164085
	5	0.0221905	-0.00583274	-0.000179022	-0.0117247	0.0667039	0.0164817	0.0107592	-0.00491798	0.0157503
	6	0.018547	-0.00682837	-0.000395384	-0.0111589	0.0623181	0.0181875	0.0117907	-0.00596319	0.0150785
	7	0.015587	-0.00752221	-0.00063017	-0.0101289	0.0581084	0.019698	0.0125908	-0.00697582	0.0144
	8	0.0131657	-0.00797522	-0.000873654	-0.00876492	0.0540414	0.0210387	0.0131991	-0.00794372	0.0137194
	9	0.0111692	-0.00823696	-0.00111964	-0.00716176	0.050095	0.0222225	0.0136463	-0.00885841	0.013039
	10	0.00950819	-0.00834518	-0.00136418	-0.00539297	0.0462508	0.0232601	0.0139591	-0.00971231	0.0123601
	11	0.00811218	-0.00833068	-0.00160436	-0.00351821	0.0424988	0.0241591	0.0141583	-0.0105001	0.011683
	12	0.0069262	-0.0082185	-0.00183753	-0.00158625	0.0388338	0.0249295	0.0142599	-0.0112187	0.0110086
16	0	0.0593467	0.007258	-2.67223e-05	0	0.0934958	0.00428594	0	0	0.0189092
	1	0.0482021	0.00307521	0.000147756	-0.00531177	0.0871598	0.00728797	0.00318244	-0.00083245	0.0183045
	2	0.0393611	-0.000144494	0.000187566	-0.00875642	0.0814401	0.00997718	0.00574442	-0.00178314	0.0176883
	3	0.0323242	-0.00260202	0.000127054	-0.0107624	0.0761892	0.0123887	0.00780232	-0.00280444	0.0170596
	4	0.0267016	-0.00445612	-5.14761e-06	-0.011668	0.0713018	0.0145441	0.00944957	-0.00386073	0.0164179
	5	0.0221869	-0.0058321	-0.00018727	-0.0117355	0.0666955	0.0164628	0.0107605	-0.00492316	0.0157619
	6	0.0185428	-0.00682859	-0.000399689	-0.0111751	0.0623099	0.0181723	0.0117934	-0.00597002	0.0150977
	7	0.0155837	-0.00752269	-0.000629497	-0.0101518	0.0580993	0.0197001	0.0125972	-0.00698516	0.01443
	8	0.0131641	-0.00797683	-0.000868584	-0.00878756	0.0540321	0.0210601	0.0132098	-0.00795684	0.0137607
	9	0.0111698	-0.00823863	-0.00111169	-0.0071774	0.0500822	0.0222643	0.0136637	-0.00887494	0.013091
	10	0.0095107	-0.00834679	-0.0013549	-0.00539809	0.0462339	0.0233208	0.0139844	-0.00973206	0.0124213
	11	0.00811643	-0.00833254	-0.00159456	-0.00351185	0.0424779	0.0242405	0.0141915	-0.0105235	0.0117523
	12	0.00693264	-0.00822145	-0.00182749	-0.00156894	0.0388095	0.0250258	0.0143025	-0.0112478	0.0110842
17	0	0.0593467	0.00725339	-2.84652e-05	0	0.0934958	0.00427873	0	0	0.0189092
	1	0.0482024	0.00307059	0.000143243	-0.00531521	0.0871603	0.00726953	0.00318225	-0.000833274	0.0183054
	2	0.0393607	-0.000148791	0.000180249	-0.00876488	0.0814375	0.00995359	0.00574335	-0.00178421	0.017692
	3	0.0323231	-0.0026063	0.000118835	-0.0107783	0.0761876	0.0123577	0.00780124	-0.00280691	0.0170669
	4	0.0266988	-0.00446099	-1.32585e-05	-0.0116895	0.0713006	0.0145058	0.00944954	-0.00386432	0.0164275
	5	0.0221837	-0.00583789	-0.000190842	-0.0117644	0.0666956	0.0164283	0.0107616	-0.0049283	0.0157793
	6	0.0185407	-0.00683461	-0.000396986	-0.0112127	0.0623103	0.0181555	0.0117979	-0.00597766	0.0151262
	7	0.0155838	-0.00752996	-0.000621164	-0.0101905	0.0581009	0.0197029	0.0126058	-0.00699653	0.0144702
	8	0.0131671	-0.00798418	-0.00085643	-0.0088203	0.0540313	0.0210837	0.0132252	-0.00797166	0.0138121
	9	0.0111755	-0.00824595	-0.00109762	-0.00720056	0.0500783	0.022307	0.0136872	-0.00889304	0.0131522
	10	0.0095188	-0.00835442	-0.00133983	-0.00541053	0.046227	0.0233849	0.0140161	-0.0097539	0.0124912
	11	0.0081274	-0.00834146	-0.00157901	-0.00351425	0.042469	0.02432	0.0142327	-0.0105511	0.0118289
	12	0.00694536	-0.0082315	-0.00181204	-0.00155861	0.0387957	0.0251205	0.0143518	-0.0112816	0.0111663
18	0	0.0593467	0.00725233	-3.06926e-05	0	0.0934958	0.00425914	0	0	0.0189092
	1	0.0482018	0.00306934	0.000137295	-0.00532097	0.0871568	0.00724354	0.00318107	-0.000833593	0.0183084
	2	0.0393593	-0.000150417	0.0001728	-0.00877905	0.0814351	0.00991885	0.00574191	-0.00178596	0.0176987
	3	0.0323198	-0.00260907	0.000111159	-0.0107993	0.0761855	0.0123147	0.00780076	-0.00280974	0.017076
	4	0.0266949	-0.00446527	-1.5403e-05	-0.0117188	0.0713001	0.0144658	0.0094501	-0.00386864	0.0164444
	5	0.0221811	-0.00584281	-0.000184863	-0.0118037	0.0666957	0.0164059	0.0107653	-0.00493514	0.0158074
	6	0.0185408	-0.00684137	-0.000383633	-0.0112538	0.0623121	0.0181524	0.0118057	-0.0059882	0.0151663
	7	0.0155878	-0.00753724	-0.000602628	-0.0102264	0.0581007	0.0197203	0.0126204	-0.00701061	0.0145219
	8	0.0131748	-0.00799185	-0.000835098	-0.00884729	0.0540284	0.0211198	0.013248	-0.00798913	0.013874
	9	0.0111866	-0.00825441	-0.00107452	-0.00721747	0.0500729	0.0223643	0.0137183	-0.00891435	0.0132233
	10	0.00953376	-0.00836477	-0.00131579	-0.0054183	0.0462204	0.0234573	0.0140569	-0.00978101	0.0125693
	11	0.00814495	-0.00835357	-0.00155472	-0.00350985	0.0424581	0.0244076	0.0142819	-0.0105846	0.0119129
	12	0.00696481	-0.00824517	-0.00178829	-0.00154118	0.0387793	0.0252213	0.0144081	-0.0113212	0.0112544
19	0	0.0593467	0.0072457	-3.54462e-05	0	0.0934958	0.00423256	0	0	0.0189092
	1	0.0482013	0.00306243	0.000129953	-0.0053309	0.0871575	0.00720674	0.00317999	-0.000834978	0.0183124
	2	0.0393567	-0.000158637	0.000164516	-0.00879734	0.0814356	0.00987273	0.00574126	-0.0017883	0.0177052
	3	0.0323166	-0.00261903	0.000109373	-0.0108272	0.0761872	0.0122711	0.00780062	-0.00281339	0.0170902
	4	0.026693	-0.0044759	-7.0009e-06	-0.0117583	0.0713023	0.0144398	0.00945259	-0.00387471	0.01647
	5	0.0221826	-0.00585555	-0.000167137	-0.0118459	0.0666998	0.0163991	0.0107715	-0.00494473	0.0158451
	6	0.0185474	-0.00685472	-0.000359233	-0.0112914	0.0623144	0.0181659	0.0118184	-0.00600128	0.015216
	7	0.0155991	-0.00755109	-0.000574523	-0.0102557	0.0581003	0.0197521	0.0126412	-0.00702704	0.0145821
	8	0.0131905	-0.00800666	-0.000804436	-0.00886717	0.0540257	0.0211727	0.0132771	-0.00800933	0.013944
	9	0.0112071	-0.00827144	-0.00104249	-0.00722905	0.0500695	0.022432	0.0137572	-0.00894027	0.0133008
	10	0.00955769	-0.00838395	-0.00128322	-0.00541822	0.0462132	0.0235399	0.0141042	-0.0098133	0.0126531
	11	0.00817148	-0.00837469	-0.00152261	-0.00349706	0.0424458	0.0245034	0.0143365	-0.0106229	0.0120013
	12	0.00699359	-0.00826842	-0.00175647	-0.00151582	0.0387625	0.0253317	0.0144705	-0.011366	0.0113495
20	0	0.0593467	0.00723753	-2.87882e-05	0	0.0934958	0.00422961	0	0	0.0189092
	1	0.048201	0.00305182	0.000134479	-0.00533566	0.087155	0.00719205	0.0031795	-0.000835827	0.018315
	2	0.0393574	-0.000172252	0.000176435	-0.00880894	0.0814319	0.00985888	0.00574043	-0.00179027	0.0177156
	3	0.0323202	-0.00263438	0.000133736	-0.0108485	0.0761821	0.0122739	0.00780165	-0.00281766	0.017112
	4	0.0267021	-0.00449472	2.8779e-05	-0.0117803	0.0712972	0.0144607	0.00945664	-0.00388228	0.0165039
	5	0.0221991	-0.00587611	-0.000123185	-0.0118618	0.066691	0.0164389	0.0107816	-0.0049557	0.0158914
	6	0.0185708	-0.00687691	-0.00031082	-0.011298	0.0623011	0.0182224	0.0118363	-0.00601551	0.0152732
	7	0.0156288	-0.00757542	-0.000522952	-0.010252	0.058083	0.0198282	0.0126672	-0.00704493	0.0146496
	8	0.0132268	-0.00803453	-0.00075137	-0.00885503	0.0540064	0.0212619	0.0133128	-0.0080328	0.0140194
	9	0.0112482	-0.00830282	-0.000988928	-0.00720505	0.0500452	0.0225347	0.0138014	-0.00897002	0.013383
	10	0.00960265	-0.00841858	-0.0012304	-0.00538133	0.0461826	0.0236545	0.0141558	-0.00984908	0.0127403
	11	0.00821971	-0.00841273	-0.00147036	-0.00344774	0.0424098	0.0246307	0.0143961	-0.0106651	0.0120958
	12	0.00704482	-0.00830962	-0.00170642	-0.00145259	0.0387182	0.0254739	0.0145386	-0.0114149	0.0114485
21	0	0.0593467	0.00723305	-2.63335e-05	0	0.0934958	0.00422335	0	0	0.0189092
	1	0.048201	0.0030431	0.00014628	-0.00534233	0.0871526	0.00718602	0.00317851	-0.000836746	0.0183226
	2	0.0393598	-0.000183526	0.00020433	-0.00882554	0.0814273	0.00986984	0.00574066	-0.00179337	0.0177342
	3	0.0323287	-0.00265021	0.000176471	-0.0108654	0.0761767	0.0123031	0.0078043	-0.00282383	0.0171427
	4	0.0267193	-0.00451307	8.23413e-05	-0.0117906	0.0712875	0.0145086	0.00946491	-0.00389179	0.0165471
	5	0.0222248	-0.00589684	-6.34508e-05	-0.0118624	0.066676	0.0165029	0.0107973	-0.00496839	0.0159458
	6	0.0186043	-0.00690061	-0.000246417	-0.0112882	0.0622815	0.0183055	0.0118599	-0.00603177	0.0153383
	7	0.0156705	-0.00760367	-0.000456144	-0.010234	0.0580612	0.0199238	0.0127003	-0.0070666	0.0147231
	8	0.0132747	-0.00806739	-0.000683362	-0.00882515	0.0539793	0.0213704	0.0133543	-0.00806065	0.0141
	9	0.0113013	-0.00834002	-0.000921289	-0.0071622	0.0500115	0.0226545	0.0138503	-0.00900382	0.013469
	10	0.00966014	-0.00846026	-0.00116296	-0.00532622	0.0461434	0.0237861	0.0142128	-0.00988921	0.0128342
	11	0.00828137	-0.0084587	-0.00140498	-0.00337895	0.042362	0.0247768	0.0144618	-0.010712	0.0121946
	12	0.00710983	-0.00835949	-0.00164458	-0.00136937	0.0386603	0.0256346	0.0146126	-0.0114688	0.0115497
22	0	0.0593467	0.00722544	-2.10075e-05	0	0.0934958	0.00423614	0	0	0.0189092
	1	0.0482017	0.00303246	0.000172276	-0.00535111	0.0871488	0.00721645	0.0031781	-0.000838637	0.0183334
	2	0.0393666	-0.000199511	0.000249462	-0.00883287	0.0814211	0.00991897	0.00574122	-0.00179786	0.017757
	3	0.0323454	-0.0026691	0.000235769	-0.0108644	0.0761648	0.0123706	0.00780926	-0.00283131	0.0171779
	4	0.0267459	-0.0045347	0.000149974	-0.0117786	0.0712688	0.0145915	0.00947636	-0.0039021	0.0165939
	5	0.0222605	-0.00592189	1.07828e-05	-0.0118389	0.0666513	0.0166041	0.0108159	-0.00498188	0.0160037
	6	0.0186497	-0.00693088	-0.000168588	-0.0112559	0.0622536	0.0184182	0.0118874	-0.00605018	0.015405
	7	0.0157236	-0.00763934	-0.000376163	-0.0101894	0.058027	0.0200485	0.0127358	-0.00709077	0.0147973
	8	0.0133342	-0.0081082	-0.000603189	-0.00876704	0.0539375	0.0215055	0.013397	-0.00809038	0.0141803
	9	0.0113663	-0.00838611	-0.000840766	-0.00709164	0.0499633	0.0228	0.0139009	-0.00903951	0.0135577
	10	0.00973052	-0.00851154	-0.0010842	-0.00524193	0.0460857	0.0239453	0.0142721	-0.00993128	0.0129285
	11	0.00835619	-0.00851476	-0.00132975	-0.00328025	0.0422934	0.02495	0.0145294	-0.0107608	0.012292
	12	0.00718809	-0.00841979	-0.00157477	-0.00125788	0.038581	0.0258237	0.0146881	-0.0115231	0.0116469
23	0	0.0593467	0.00722592	-7.69025e-06	0	0.0934958	0.00431006	0	0	0.0189092
	1	0.0482052	0.00302632	0.000210744	-0.0053442	0.0871433	0.00730954	0.00317688	-0.000840666	0.0183449
	2	0.0393793	-0.000209178	0.000306861	-0.0088127	0.0814069	0.0100301	0.0057425	-0.00180244	0.0177809
	3	0.0323681	-0.00268198	0.000304757	-0.0108292	0.0761408	0.012496	0.00781551	-0.00283826	0.0172138
	4	0.0267783	-0.00455151	0.000228511	-0.0117287	0.0712358	0.014734	0.00948856	-0.00391168	0.0166412
	5	0.0223037	-0.00594465	9.49163e-05	-0.0117779	0.0666124	0.0167566	0.0108359	-0.00499573	0.0160603
	6	0.0187016	-0.00695991	-8.06125e-05	-0.0111805	0.0622057	0.0185811	0.0119147	-0.00606918	0.0154697
	7	0.0157829	-0.00767438	-0.000286807	-0.0100987	0.0579689	0.0202201	0.0127698	-0.00711476	0.0148687
	8	0.0134002	-0.00814939	-0.000512338	-0.00866273	0.0538706	0.0216854	0.0134385	-0.00811975	0.0142607
	9	0.011439	-0.00843348	-0.00075085	-0.00697276	0.0498845	0.022992	0.013951	-0.00907477	0.0136445
	10	0.00980888	-0.00856468	-0.000997326	-0.00510805	0.0459939	0.0241498	0.0143304	-0.0099729	0.0130193
	11	0.00843912	-0.00857307	-0.00124811	-0.00313333	0.0421888	0.0251696	0.0145956	-0.0108076	0.0123835
	12	0.0072745	-0.00848304	-0.00149858	-0.00109587	0.0384621	0.026057	0.0147623	-0.0115757	0.0117382
24	0	0.0593467	0.00722201	1.66027e-06	0	0.0934958	0.00436731	0	0	0.0189092
	1	0.0482106	0.00301966	0.000245235	-0.00533582	0.0871361	0.0073877	0.00317689	-0.000842902	0.018357
	2	0.0393924	-0.000218025	0.000357271	-0.00879313	0.0813916	0.0101242	0.00574544	-0.00180665	0.017805
	3	0.0323895	-0.00269373	0.000368694	-0.010798	0.0761182	0.0126091	0.00782274	-0.0028446	0.0172496
	4	0.02681	-0.00456844	0.000300864	-0.011689	0.0712094	0.0148583	0.00950213	-0.00392161	0.0166866
	5	0.0223438	-0.00596727	0.00017358	-0.0117257	0.066579	0.0168925	0.0108558	-0.00501014	0.0161143
	6	0.0187492	-0.00698797	1.31548e-06	-0.0111144	0.0621639	0.0187269	0.0119404	-0.00608794	0.0155309
	7	0.0158375	-0.00770807	-0.00020155	-0.0100201	0.0579202	0.0203748	0.0128025	-0.00713825	0.0149395
	8	0.0134622	-0.00818895	-0.000426521	-0.0085705	0.0538117	0.0218532	0.0134793	-0.00814855	0.0143387
	9	0.0115075	-0.00847856	-0.000666972	-0.00686618	0.0498142	0.0231736	0.0139997	-0.00910942	0.0137272
	10	0.00988268	-0.00861471	-0.000917899	-0.00498899	0.0459121	0.0243483	0.0143869	-0.0100122	0.0131036
	11	0.00851719	-0.00862794	-0.00117341	-0.00299951	0.0420939	0.0253836	0.0146601	-0.0108523	0.0124686
	12	0.00735561	-0.00854262	-0.00143044	-0.000947484	0.038352	0.0262885	0.0148336	-0.0116267	0.0118207
25	0	0.0593467	0.00722037	7.57624e-06	0	0.0934958	0.00442903	0	0	0.0189092
	1	0.0482147	0.0030168	0.000272483	-0.00532624	0.0871287	0.00746726	0.00317749	-0.000844534	0.0183688
	2	0.0394025	-0.000222753	0.000403011	-0.00877306	0.0813776	0.0102246	0.00574841	-0.00180993	0.0178285
	3	0.0324086	-0.00270286	0.000426353	-0.0107705	0.0761014	0.0127216	0.00783035	-0.00285076	0.0172829
	4	0.0268368	-0.00458265	0.000367895	-0.0116496	0.0711864	0.0149833	0.00951474	-0.00393155	0.016729
	5	0.0223781	-0.00598632	0.000246202	-0.0116726	0.0665484	0.017028	0.0108733	-0.00502375	0.0161642
	6	0.0187906	-0.00701208	7.94995e-05	-0.0110491	0.0621272	0.0188715	0.0119641	-0.00610557	0.015591
	7	0.0158869	-0.00773773	-0.000120975	-0.00994142	0.0578739	0.0205331	0.0128336	-0.00716053	0.0150075
	8	0.0135189	-0.00822386	-0.000346538	-0.00847747	0.0537546	0.022026	0.0135179	-0.00817609	0.0144122
	9	0.0115703	-0.00851817	-0.000590451	-0.0067608	0.0497459	0.0233645	0.0140458	-0.00914108	0.0138033
	10	0.00995062	-0.00865905	-0.000845197	-0.00486888	0.045831	0.024556	0.0144409	-0.0100488	0.0131813
	11	0.00858901	-0.00867705	-0.00110659	-0.00286471	0.0419979	0.0256105	0.014721	-0.0108948	0.0125446
	12	0.00742953	-0.00859553	-0.00136999	-0.000793454	0.0382392	0.0265321	0.0149004	-0.011674	0.0118934
26	0	0.0593467	0.00721976	2.61826e-05	0	0.0934958	0.00449651	0	0	0.0189092
	1	0.0482202	0.00301461	0.000315026	-0.00531648	0.0871228	0.00755789	0.00317774	-0.000845741	0.0183802
	2	0.0394175	-0.000229427	0.000461073	-0.00875646	0.0813697	0.0103286	0.00575137	-0.00181334	0.0178498
	3	0.0324321	-0.00271494	0.000496836	-0.0107422	0.0760879	0.0128392	0.00783684	-0.00285724	0.0173133
	4	0.0268688	-0.0045999	0.000446091	-0.0116073	0.0711657	0.0151123	0.00952493	-0.00394098	0.0167672
	5	0.0224182	-0.00600896	0.000331937	-0.0116182	0.0665222	0.0171663	0.0108887	-0.00503646	0.0162131
	6	0.0188402	-0.00704087	0.000169116	-0.0109812	0.0620918	0.0190239	0.0119862	-0.00612221	0.0156483
	7	0.0159454	-0.00777237	-3.10555e-05	-0.00985899	0.0578281	0.0207007	0.0128626	-0.00718179	0.0150711
	8	0.0135847	-0.00826378	-0.000259616	-0.00838263	0.0536977	0.0222128	0.013554	-0.00820086	0.0144792
	9	0.0116426	-0.00856351	-0.000506989	-0.00665109	0.0496764	0.0235692	0.0140896	-0.00917021	0.0138729
	10	0.0100279	-0.00870997	-0.000767535	-0.00474423	0.0457466	0.0247814	0.0144915	-0.0100834	0.0132502
	11	0.00866943	-0.00873252	-0.00103536	-0.00272022	0.0418964	0.0258544	0.0147775	-0.0109339	0.0126112
	12	0.00751201	-0.00865502	-0.00130573	-0.000629638	0.0381203	0.0267942	0.0149617	-0.0117175	0.0119569
27	0	0.0593467	0.00721111	3.96183e-05	0	0.0934958	0.00456417	0	0	0.0189092
	1	0.0482267	0.00300313	0.000348833	-0.00531232	0.0871221	0.00764104	0.00317822	-0.000847357	0.0183898
	2	0.0394304	-0.000244851	0.000511492	-0.00874244	0.0813648	0.0104273	0.00575363	-0.00181736	0.0178683
	3	0.0324522	-0.00273404	0.000558029	-0.0107154	0.0760771	0.0129507	0.00784138	-0.00286354	0.0173398
	4	0.0268961	-0.00462288	0.00051771	-0.0115696	0.0711508	0.0152337	0.00953355	-0.00394984	0.0168046
	5	0.022455	-0.00603691	0.000409766	-0.0115676	0.0664992	0.0173029	0.0109029	-0.00504853	0.0162592
	6	0.0188864	-0.00707354	0.000248879	-0.0109164	0.0620595	0.0191766	0.0120065	-0.00613824	0.0157014
	7	0.0159993	-0.00780921	4.68623e-05	-0.00978222	0.0577856	0.020874	0.0128894	-0.00720069	0.0151284
	8	0.0136456	-0.00830514	-0.000184098	-0.00829127	0.0536433	0.0224054	0.0135881	-0.00822354	0.01454
	9	0.0117089	-0.00860975	-0.000436484	-0.00654489	0.0496079	0.0237846	0.0141302	-0.00919787	0.0139339
	10	0.0100979	-0.0087601	-0.000702819	-0.00461783	0.0456615	0.0250173	0.014538	-0.0101151	0.0133099
	11	0.00874197	-0.00878607	-0.000977038	-0.00257394	0.0417943	0.0261107	0.014829	-0.0109695	0.0126688
	12	0.0075865	-0.00871194	-0.00125428	-0.000466272	0.038002	0.0270676	0.015018	-0.0117568	0.0120107
28	0	0.0593467	0.00720761	4.39337e-05	0	0.0934958	0.00458162	0	0	0.0189092
	1	0.0482289	0.00299629	0.000375454	-0.00531291	0.0871211	0.0076776	0.00317827	-0.000849281	0.0183983
	2	0.039437	-0.000254564	0.000553103	-0.00873832	0.0813613	0.0104793	0.00575451	-0.00182106	0.0178848
	3	0.0324644	-0.00274666	0.000613984	-0.010707	0.0760734	0.0130147	0.00784513	-0.00286923	0.0173671
	4	0.0269174	-0.00463984	0.000583074	-0.0115535	0.0711428	0.0153151	0.0095418	-0.00395814	0.0168409
	5	0.0224858	-0.00605794	0.000479359	-0.0115413	0.0664857	0.0174026	0.0109164	-0.00506023	0.0163031
	6	0.0189251	-0.00709808	0.000318312	-0.0108816	0.0620394	0.0192995	0.0120258	-0.00615227	0.0157503
	7	0.0160456	-0.00783779	0.000115442	-0.00973556	0.057757	0.0210187	0.0129154	-0.00721799	0.0151815
	8	0.013698	-0.00833836	-0.000119322	-0.00823183	0.053604	0.0225762	0.0136203	-0.00824537	0.0145942
	9	0.0117657	-0.00864665	-0.000376488	-0.0064665	0.0495549	0.0239791	0.0141683	-0.00922337	0.0139876
	10	0.010158	-0.00880023	-0.000648302	-0.00452026	0.0455941	0.0252357	0.0145811	-0.0101443	0.0133624
	11	0.00880482	-0.00882951	-0.000928642	-0.00245981	0.0417131	0.0263496	0.014877	-0.0110021	0.0127183
	12	0.00765073	-0.00875886	-0.00121269	-0.000332406	0.0379059	0.0273281	0.0150702	-0.0117937	0.0120568
29	0	0.0593467	0.00719566	5.38943e-05	0	0.0934958	0.00460859	0	0	0.0189092
	1	0.0482312	0.00298225	0.000404796	-0.00530996	0.087119	0.0077219	0.00317751	-0.000850718	0.0184059
	2	0.0394435	-0.000270556	0.000600797	-0.0087327	0.0813596	0.0105366	0.0057553	-0.00182405	0.0179028
	3	0.0324799	-0.00276648	0.000674227	-0.0106944	0.0760677	0.0130904	0.00784914	-0.00287433	0.0173943
	4	0.0269431	-0.00466315	0.000649573	-0.0115312	0.071132	0.0154098	0.00954998	-0.00396617	0.016876
	5	0.0225199	-0.00608414	0.000546998	-0.0115111	0.0664686	0.0175214	0.0109295	-0.00507014	0.0163438
	6	0.0189675	-0.0071279	0.00038624	-0.0108399	0.0620141	0.0194411	0.012045	-0.00616501	0.0157959
	7	0.0160948	-0.00787208	0.000180324	-0.00968125	0.0577213	0.0211878	0.0129405	-0.00723485	0.0152291
	8	0.0137523	-0.00837613	-5.86925e-05	-0.0081584	0.0535546	0.0227706	0.013651	-0.00826556	0.0146422
	9	0.011824	-0.00868746	-0.000320914	-0.00637352	0.0494911	0.024199	0.0142039	-0.00924698	0.0140353
	10	0.0102197	-0.00884424	-0.00059861	-0.00441052	0.0455164	0.0254778	0.0146216	-0.010171	0.013408
	11	0.00886842	-0.00887703	-0.000885595	-0.00232985	0.0416205	0.026615	0.0149219	-0.0110329	0.0127614
	12	0.0077153	-0.00880877	-0.0011758	-0.000179442	0.0377976	0.0276112	0.0151201	-0.0118269	0.0120972
30	0	0.0593467	0.00718923	6.22475e-05	0	0.0934958	0.00464077	0	0	0.0189092
	1	0.0482313	0.00297427	0.000437106	-0.00530939	0.0871202	0.00776879	0.00317758	-0.000851977	0.0184158
	2	0.0394509	-0.00028233	0.00065013	-0.00872617	0.0813573	0.0106036	0.00575712	-0.00182702	0.0179217
	3	0.0324968	-0.0027815	0.000732852	-0.0106787	0.076061	0.0131775	0.00785387	-0.00287984	0.0174212
	4	0.0269681	-0.0046807	0.000711443	-0.011508	0.0711195	0.0155223	0.0095586	-0.00397318	0.016909
	5	0.0225534	-0.00610512	0.000611039	-0.0114768	0.0664484	0.0176579	0.0109435	-0.00507957	0.0163823
	6	0.0190081	-0.00715341	0.000448636	-0.0107933	0.0619839	0.0196068	0.0120642	-0.00617815	0.0158371
	7	0.0161411	-0.0079011	0.000239566	-0.00961537	0.0576775	0.0213804	0.0129651	-0.00725101	0.0152715
	8	0.0138034	-0.00840819	-3.54992e-06	-0.00807256	0.0534965	0.0229903	0.0136803	-0.00828488	0.0146852
	9	0.0118792	-0.00872282	-0.000270932	-0.00627066	0.0494191	0.0244427	0.014238	-0.00926912	0.014077
	10	0.0102775	-0.00888339	-0.000554659	-0.00428692	0.0454296	0.0257466	0.0146602	-0.010197	0.013448
	11	0.008928	-0.00891876	-0.000847271	-0.00218266	0.0415177	0.0269032	0.0149656	-0.0110611	0.0127996
	12	0.00777586	-0.00885324	-0.00114344	-1.07464e-05	0.0376774	0.0279191	0.0151682	-0.0118585	0.0121331
31	0	0.0593467	0.00718402	6.26687e-05	0	0.0934958	0.00463311	0	0	0.0189092
	1	0.0482334	0.00296585	0.000460242	-0.00531236	0.0871191	0.00778456	0.0031775	-0.00085318	0.0184243
	2	0.0394593	-0.000292992	0.000686439	-0.00872668	0.0813547	0.010642	0.00575831	-0.00183026	0.0179383
	3	0.0325106	-0.00279342	0.000775138	-0.0106776	0.0760555	0.0132437	0.00785763	-0.00288408	0.0174444
	4	0.0269888	-0.00469492	0.000758366	-0.0115005	0.0711094	0.0156148	0.00956664	-0.0039793	0.0169383
	5	0.0225803	-0.006123	0.000658224	-0.0114606	0.0664313	0.0177825	0.0109559	-0.00508885	0.0164151
	6	0.0190402	-0.00717386	0.000494223	-0.0107603	0.0619559	0.0197611	0.0120815	-0.00619	0.015872
	7	0.0161778	-0.00792362	0.000282457	-0.0095642	0.0576379	0.0215649	0.0129867	-0.00726561	0.0153078
	8	0.013844	-0.00843317	3.53233e-05	-0.00800594	0.0534457	0.0232018	0.0137065	-0.00830188	0.014721
	9	0.0119226	-0.00875097	-0.000237055	-0.00618421	0.0493559	0.0246825	0.0142686	-0.00928961	0.0141122
	10	0.0103231	-0.00891346	-0.000525462	-0.00417745	0.0453524	0.0260087	0.0146961	-0.0102194	0.0134822
	11	0.00897485	-0.00895107	-0.000823104	-0.00205197	0.041425	0.027188	0.0150061	-0.0110866	0.0128323
	12	0.00782265	-0.008887	-0.00112569	0.000143906	0.037567	0.0282254	0.0152124	-0.0118862	0.0121622
32	0	0.0593467	0.00717424	5.9504e-05	0	0.0934958	0.00464182	0	0	0.0189092
	1	0.0482361	0.00295489	0.000474759	-0.00531141	0.0871178	0.0078178	0.00317708	-0.000854863	0.0184322
	2	0.0394647	-0.000303833	0.000710006	-0.00872568	0.0813506	0.0107046	0.00575911	-0.00183258	0.0179532
	3	0.0325214	-0.00280537	0.000806086	-0.010671	0.0760469	0.0133341	0.00786157	-0.00288787	0.0174657
	4	0.0270047	-0.00470966	0.00079164	-0.0114859	0.0710938	0.0157391	0.00957411	-0.00398578	0.0169638
	5	0.0226008	-0.00613935	0.000691528	-0.0114293	0.0664047	0.0179381	0.0109677	-0.00509752	0.0164433
	6	0.0190653	-0.00719123	0.000526274	-0.0107106	0.0619177	0.0199486	0.0120971	-0.00620109	0.0159024
	7	0.0162067	-0.00794256	0.000311614	-0.00949905	0.0575882	0.0217811	0.0130066	-0.00727875	0.0153387
	8	0.013876	-0.00845464	6.04743e-05	-0.00792058	0.0533834	0.023448	0.0137307	-0.00831816	0.0147521
	9	0.011957	-0.00877364	-0.000215707	-0.00607544	0.0492792	0.0249523	0.0142981	-0.00930747	0.0141431
	10	0.010359	-0.00893782	-0.000508279	-0.00404704	0.0452599	0.0263027	0.0147302	-0.0102402	0.0135125
	11	0.00901108	-0.00897641	-0.000811714	-0.00189696	0.0413142	0.0275052	0.0150443	-0.0111095	0.0128598
	12	0.00785758	-0.00891324	-0.00111826	0.000326657	0.0374372	0.0285569	0.0152529	-0.0119115	0.0121895
33	0	0.0593467	0.00716788	5.73485e-05	0	0.0934958	0.00465321	0	0	0.0189092
	1	0.048236	0.00294929	0.000485431	-0.00531524	0.087116	0.00786098	0.00317671	-0.000855325	0.0184393
	2	0.0394686	-0.000310092	0.000731398	-0.00872672	0.0813453	0.0107778	0.00576051	-0.00183423	0.0179669
	3	0.0325296	-0.00281432	0.000832272	-0.0106662	0.0760355	0.0134436	0.00786539	-0.00289182	0.0174842
	4	0.0270175	-0.00471997	0.000819758	-0.0114655	0.0710723	0.0158822	0.00958141	-0.00399163	0.0169857
	5	0.0226184	-0.00615032	0.000720033	-0.0113913	0.0663725	0.0181153	0.0109783	-0.00510554	0.0164683
	6	0.019087	-0.00720357	0.00055311	-0.0106578	0.0618748	0.0201567	0.0121116	-0.00621085	0.0159285
	7	0.0162321	-0.00795747	0.000335478	-0.00942622	0.0575336	0.0220214	0.013025	-0.00729132	0.0153659
	8	0.0139044	-0.00847067	8.13973e-05	-0.0078244	0.0533147	0.0237139	0.0137544	-0.00833207	0.0147799
	9	0.0119877	-0.00879145	-0.000198118	-0.00595755	0.0491953	0.0252444	0.0143266	-0.00932413	0.0141711
	10	0.0103906	-0.00895673	-0.000495965	-0.00390415	0.0451579	0.0266203	0.014763	-0.0102587	0.0135386
	11	0.009042	-0.00899641	-0.000802866	-0.00172543	0.0411933	0.0278384	0.0150796	-0.0111305	0.0128864
	12	0.00788745	-0.00893413	-0.0011124	0.000526458	0.0372957	0.0289011	0.0152907	-0.0119354	0.0122167
34	0	0.0593467	0.00716132	6.71101e-05	0	0.0934958	0.00470049	0	0	0.0189092
	1	0.0482401	0.002942	0.000509492	-0.00531278	0.0871119	0.00794045	0.00317701	-0.00085625	0.0184459
	2	0.0394775	-0.000320635	0.000762749	-0.00871838	0.0813345	0.0108956	0.00576203	-0.00183707	0.0179787
	3	0.032544	-0.00282663	0.000867338	-0.0106419	0.0760138	0.0135969	0.00786953	-0.00289626	0.0174999
	4	0.0270379	-0.00473318	0.000856659	-0.0114227	0.0710392	0.0160714	0.00958814	-0.00399797	0.0170051
	5	0.0226441	-0.0061653	0.00075619	-0.0113331	0.0663279	0.018337	0.0109883	-0.00511329	0.0164896
	6	0.0191174	-0.00722181	0.000586966	-0.0105788	0.0618176	0.0204122	0.0121252	-0.00622105	0.0159517
	7	0.0162667	-0.00797734	0.000366837	-0.00932303	0.0574613	0.0223036	0.0130438	-0.00730259	0.0153904
	8	0.0139424	-0.00849298	0.00010982	-0.00769879	0.0532264	0.0240236	0.0137779	-0.00834584	0.0148054
	9	0.0120274	-0.00881551	-0.000174963	-0.00580607	0.0490877	0.0255809	0.0143544	-0.00933963	0.0141955
	10	0.0104304	-0.00898258	-0.000476332	-0.00372278	0.0450303	0.0269729	0.0147937	-0.0102766	0.0135642
	11	0.00908136	-0.00902383	-0.000786351	-0.00151456	0.0410442	0.0282022	0.0151132	-0.011151	0.0129132
	12	0.00792645	-0.00896283	-0.0011001	0.000765983	0.0371253	0.0292753	0.0153282	-0.0119583	0.0122426
35	0	0.0593467	0.00715082	7.13439e-05	0	0.0934958	0.00474257	0	0	0.0189092
	1	0.0482424	0.002929	0.000524661	-0.0053134	0.0871066	0.00802457	0.00317697	-0.000857823	0.0184514
	2	0.039484	-0.000334382	0.0007844	-0.00870764	0.0813198	0.0110186	0.00576365	-0.00184	0.0179885
	3	0.0325561	-0.00284	0.000893198	-0.0106158	0.0759895	0.0137589	0.00787293	-0.0029009	0.017514
	4	0.0270548	-0.00474727	0.000883529	-0.0113841	0.0710051	0.0162689	0.00959417	-0.00400374	0.0170217
	5	0.0226658	-0.00618199	0.000782227	-0.0112754	0.0662829	0.0185712	0.0109975	-0.00512117	0.0165089
	6	0.0191438	-0.00723927	0.000611721	-0.0104983	0.061759	0.0206757	0.0121394	-0.00622976	0.0159731
	7	0.0162967	-0.00799661	0.000389852	-0.00922116	0.0573881	0.0225973	0.0130625	-0.00731357	0.0154135
	8	0.0139744	-0.00851347	0.00012832	-0.00757152	0.053135	0.0243469	0.013801	-0.00835839	0.0148283
	9	0.0120598	-0.00883734	-0.000159309	-0.00564866	0.0489773	0.0259223	0.0143807	-0.00935439	0.0142203
	10	0.0104628	-0.00900563	-0.000463187	-0.00353537	0.0448993	0.0273271	0.0148231	-0.010294	0.0135907
	11	0.00911395	-0.00904786	-0.00077697	-0.00129798	0.0408926	0.0285688	0.0151469	-0.0111709	0.0129395
	12	0.00795897	-0.00898774	-0.00109513	0.00100713	0.0369512	0.0296535	0.0153655	-0.0119813	0.0122677
36	0	0.0593467	0.00714056	8.05418e-05	0	0.0934958	0.00480117	0	0	0.0189092
	1	0.0482461	0.00291787	0.000543735	-0.00530696	0.0870976	0.00812563	0.00317748	-0.000859088	0.0184561
	2	0.0394934	-0.000344912	0.00081054	-0.00868925	0.0813023	0.0111619	0.00576498	-0.00184292	0.0179979
	3	0.0325707	-0.00285127	0.000922388	-0.0105877	0.0759632	0.0139407	0.00787612	-0.00290479	0.0175266
	4	0.0270749	-0.00476157	0.000913528	-0.0113388	0.0709688	0.0164902	0.00960003	-0.00400947	0.0170377
	5	0.0226916	-0.00619722	0.000812225	-0.0112086	0.0662336	0.0188243	0.0110079	-0.00512757	0.0165276
	6	0.019174	-0.00725672	0.000641203	-0.0104111	0.0616959	0.0209615	0.0121541	-0.00623825	0.0159942
	7	0.0163299	-0.00801574	0.000415461	-0.00910893	0.0573072	0.0229152	0.0130816	-0.00732351	0.0154353
	8	0.0140088	-0.00853444	0.000151571	-0.00742889	0.0530357	0.0246845	0.0138235	-0.00837046	0.0148525
	9	0.0120952	-0.00886011	-0.000138197	-0.00547551	0.0488577	0.026274	0.0144066	-0.00936907	0.0142468
	10	0.0104993	-0.00902992	-0.000445685	-0.00333258	0.0447594	0.0276928	0.0148536	-0.0103111	0.0136176
	11	0.00915108	-0.00907366	-0.000763866	-0.00107014	0.0407305	0.0289477	0.0151813	-0.0111912	0.0129657
	12	0.00799541	-0.00901576	-0.00108609	0.00126461	0.0367682	0.0300449	0.0154034	-0.012006	0.0122941
37	0	0.0593467	0.00713509	9.51654e-05	0	0.0934958	0.00485061	0	0	0.0189092
	1	0.0482518	0.00291319	0.00056917	-0.00530309	0.0870914	0.00822188	0.0031773	-0.000860727	0.0184611
	2	0.0395044	-0.000350421	0.000841737	-0.00868239	0.0812896	0.0113009	0.00576584	-0.00184538	0.0180065
	3	0.032588	-0.00286042	0.000956591	-0.0105685	0.0759427	0.014123	0.00787903	-0.0029088	0.0175392
	4	0.027099	-0.00477193	0.000949459	-0.0113017	0.0709377	0.0167077	0.00960707	-0.00401401	0.0170537
	5	0.0227211	-0.00621035	0.000849302	-0.011154	0.0661911	0.019078	0.011019	-0.00513401	0.0165466
	6	0.0192076	-0.00727214	0.000675337	-0.0103335	0.0616376	0.0212509	0.0121695	-0.00624602	0.0160147
	7	0.0163658	-0.00803369	0.000447942	-0.00900193	0.0572326	0.0232268	0.0131006	-0.00733332	0.0154588
	8	0.0140468	-0.00855493	0.000182462	-0.00729179	0.0529425	0.0250125	0.013846	-0.00838282	0.0148789
	9	0.0121353	-0.00888287	-0.000110628	-0.00530903	0.048746	0.0266186	0.014434	-0.00938382	0.0142741
	10	0.0105411	-0.009055	-0.000422399	-0.00314107	0.044627	0.0280532	0.0148852	-0.0103291	0.0136449
	11	0.00919316	-0.00910188	-0.000744513	-0.000848424	0.0405787	0.0293232	0.0152168	-0.0112135	0.0129938
	12	0.00803691	-0.00904596	-0.00107079	0.00151618	0.0365943	0.0304309	0.0154421	-0.0120319	0.0123219
38	0	0.0593467	0.00712999	9.90852e-05	0	0.0934958	0.00488104	0	0	0.0189092
	1	0.0482543	0.00290867	0.000582488	-0.00531154	0.0870878	0.00829985	0.0031771	-0.000861508	0.0184651
	2	0.0395118	-0.000357769	0.000861075	-0.00868699	0.0812812	0.0114266	0.00576671	-0.00184747	0.0180152
	3	0.0326016	-0.0028677	0.000980119	-0.0105621	0.075927	0.0142879	0.00788329	-0.00291132	0.0175517
	4	0.0271178	-0.00478102	0.000976551	-0.0112831	0.0709139	0.0169129	0.00961478	-0.00401825	0.0170698
	5	0.0227439	-0.0062209	0.000874995	-0.0111166	0.0661547	0.0193228	0.0110308	-0.00513946	0.016565
	6	0.0192327	-0.00728449	0.000700657	-0.0102693	0.061588	0.0215207	0.0121848	-0.00625339	0.0160368
	7	0.0163932	-0.00804798	0.000472791	-0.00890949	0.0571675	0.0235158	0.0131196	-0.00734315	0.0154843
	8	0.0140769	-0.00857094	0.000204836	-0.00717139	0.0528617	0.025321	0.0138701	-0.00839498	0.0149059
	9	0.0121677	-0.0089008	-9.1859e-05	-0.00516461	0.0486471	0.0269459	0.0144624	-0.00939922	0.0143018
	10	0.0105743	-0.00907588	-0.000406827	-0.00296669	0.0445114	0.0283986	0.0149178	-0.0103488	0.0136739
	11	0.00922634	-0.00912451	-0.000732379	-0.000643985	0.0404432	0.029682	0.015253	-0.0112368	0.0130232
	12	0.00807	-0.00907012	-0.0010625	0.00174668	0.0364366	0.030803	0.0154818	-0.0120589	0.0123516
39	0	0.0593467	0.00711934	0.000111255	0	0.0934958	0.00491452	0	0	0.0189092
	1	0.0482602	0.00289523	0.000603751	-0.00531734	0.0870842	0.00838546	0.00317709	-0.000862595	0.0184701
	2	0.0395252	-0.000370586	0.000888889	-0.00868933	0.0812718	0.0115551	0.00576922	-0.00184893	0.0180245
	3	0.0326214	-0.00288223	0.00101379	-0.0105582	0.0759115	0.0144604	0.00788859	-0.00291432	0.0175651
	4	0.0271426	-0.00479705	0.00101	-0.011265	0.0708876	0.0171283	0.00962381	-0.00402234	0.0170863
	5	0.0227721	-0.00623888	0.000908869	-0.0110748	0.066117	0.0195655	0.0110432	-0.00514533	0.0165857
	6	0.0192645	-0.00730468	0.000734635	-0.0102015	0.0615367	0.0217845	0.0122009	-0.00626163	0.0160613
	7	0.016429	-0.00807015	0.000504521	-0.00881543	0.0571023	0.0238013	0.0131408	-0.00735364	0.0155109
	8	0.0141159	-0.00859542	0.000232961	-0.00705464	0.0527803	0.0256276	0.0138956	-0.00840866	0.0149338
	9	0.0122084	-0.00892877	-6.6885e-05	-0.0050185	0.048551	0.0272727	0.0144924	-0.00941708	0.0143316
	10	0.0106158	-0.00910607	-0.000385415	-0.0027907	0.0443969	0.0287409	0.0149519	-0.0103702	0.0137046
	11	0.00926845	-0.00915677	-0.000715022	-0.000441955	0.0403078	0.0300397	0.0152909	-0.0112621	0.0130548
	12	0.0081119	-0.0091037	-0.00104953	0.00197475	0.0362779	0.0311764	0.0155228	-0.0120879	0.0123836
40	0	0.0593467	0.00710511	0.000121245	0	0.0934958	0.00494598	0	0	0.0189092
	1	0.0482673	0.00288273	0.000623861	-0.00532488	0.0870803	0.00846426	0.0031783	-0.000862915	0.0184747
	2	0.0395386	-0.000384166	0.000918333	-0.00869947	0.0812641	0.0116824	0.0057722	-0.00185057	0.0180335
	3	0.0326398	-0.00289683	0.00104508	-0.010561	0.0758952	0.0146344	0.00789462	-0.00291687	0.0175779
	4	0.0271649	-0.00481322	0.00104328	-0.0112491	0.0708625	0.0173323	0.0096329	-0.00402646	0.0171038
	5	0.0227988	-0.00625703	0.000943544	-0.0110364	0.066081	0.019793	0.0110557	-0.00515164	0.0166074
	6	0.0192961	-0.00732459	0.000767925	-0.0101397	0.0614895	0.0220362	0.0122184	-0.00626999	0.0160858
	7	0.0164646	-0.00809234	0.000534798	-0.00873329	0.0570415	0.0240765	0.0131625	-0.00736505	0.0155373
	8	0.0141543	-0.0086213	0.000260738	-0.00694451	0.0527074	0.0259254	0.013922	-0.00842404	0.0149628
	9	0.0122484	-0.00895701	-4.22229e-05	-0.00487929	0.048462	0.0275885	0.014523	-0.009436	0.0143621
	10	0.0106571	-0.00913664	-0.000364462	-0.00262599	0.0442891	0.0290744	0.0149864	-0.0103929	0.0137367
	11	0.00931027	-0.00918892	-0.000698129	-0.000251309	0.0401785	0.0303915	0.0153289	-0.0112885	0.0130879
	12	0.00815381	-0.0091378	-0.00103733	0.00219284	0.0361289	0.0315433	0.0155653	-0.0121182	0.0124161
41	0	0.0593467	0.00709785	0.000130263	0	0.0934958	0.00497507	0	0	0.0189092
	1	0.0482727	0.00287489	0.000646856	-0.00533844	0.0870781	0.00854687	0.00317909	-0.000863968	0.0184793
	2	0.0395486	-0.000392674	0.000946016	-0.00871424	0.0812552	0.0118158	0.00577538	-0.00185231	0.0180425
	3	0.0326539	-0.00290664	0.00107692	-0.0105633	0.0758796	0.0148006	0.00790051	-0.00291993	0.0175921
	4	0.027184	-0.00482491	0.00107831	-0.0112335	0.0708383	0.0175243	0.00964193	-0.00403145	0.0171226
	5	0.0228238	-0.00627036	0.000978442	-0.0110012	0.066048	0.0200116	0.0110695	-0.00515846	0.0166295
	6	0.0193262	-0.0073403	0.00080072	-0.0100871	0.0614453	0.0222808	0.0122362	-0.00627966	0.0161104
	7	0.0164985	-0.00811211	0.00056606	-0.0086546	0.0569878	0.0243461	0.013185	-0.00737839	0.0155652
	8	0.0141908	-0.00864372	0.000289593	-0.00683801	0.05264	0.0262151	0.013949	-0.00844077	0.0149927
	9	0.0122872	-0.00898221	-1.65064e-05	-0.00474824	0.0483778	0.0278982	0.0145541	-0.0094564	0.0143942
	10	0.0106974	-0.00916387	-0.000342264	-0.00246945	0.0441853	0.0294047	0.0150213	-0.0104171	0.0137705
	11	0.00935164	-0.00921864	-0.00068026	-6.7549e-05	0.0400567	0.0307394	0.0153686	-0.0113166	0.0131217
	12	0.00819526	-0.00916908	-0.00102366	0.00240483	0.0359866	0.0319063	0.0156094	-0.0121492	0.0124498
42	0	0.0593467	0.00708533	0.000148325	0	0.0934958	0.00502726	0	0	0.0189092
	1	0.0482772	0.00286248	0.000672685	-0.00534874	0.0870715	0.00865396	0.00318052	-0.000864534	0.0184842
	2	0.0395577	-0.000405738	0.000978227	-0.00871865	0.0812428	0.0119582	0.00577889	-0.00185402	0.0180529
	3	0.032669	-0.00292113	0.00111409	-0.0105546	0.0758598	0.0149709	0.00790666	-0.00292338	0.0176074
	4	0.0272063	-0.00484061	0.00111648	-0.011209	0.070811	0.0177232	0.00965238	-0.00403655	0.0171417
	5	0.0228523	-0.00628825	0.00101522	-0.0109623	0.0660109	0.0202384	0.0110837	-0.0051662	0.0166519
	6	0.0193596	-0.00736239	0.000836754	-0.010024	0.0614003	0.0225344	0.0122551	-0.00629078	0.0161366
	7	0.0165357	-0.00813689	0.000600173	-0.00856503	0.0569305	0.0246214	0.0132084	-0.00739274	0.015594
	8	0.0142313	-0.00867152	0.000320896	-0.00672493	0.0525671	0.0265121	0.0139766	-0.00845868	0.0150244
	9	0.0123301	-0.00901226	1.15911e-05	-0.00461024	0.0482865	0.0282174	0.0145857	-0.00947803	0.0144282
	10	0.0107422	-0.00919672	-0.000318379	-0.00230464	0.0440772	0.0297434	0.015058	-0.0104426	0.0138052
	11	0.00939726	-0.00925335	-0.0006605	0.000125428	0.0399289	0.0310949	0.01541	-0.011345	0.0131569
	12	0.00824086	-0.00920566	-0.00100853	0.00262593	0.0358347	0.0322778	0.0156551	-0.0121822	0.0124845
43	0	0.0593467	0.00707599	0.000166255	0	0.0934958	0.00508219	0	0	0.0189092
	1	0.0482804	0.0028529	0.000700261	-0.00535519	0.0870671	0.00874798	0.00318183	-0.000865443	0.0184899
	2	0.0395667	-0.000416465	0.00101342	-0.0087213	0.0812328	0.0120832	0.00578218	-0.0018564	0.0180638
	3	0.0326857	-0.00293269	0.0011521	-0.0105487	0.0758447	0.0151275	0.00791365	-0.00292713	0.0176226
	4	0.0272297	-0.00485424	0.00115436	-0.0111945	0.0707887	0.0179104	0.00966269	-0.00404268	0.0171607
	5	0.0228815	-0.00630634	0.00105371	-0.0109279	0.0659834	0.0204549	0.0110984	-0.0051753	0.0166753
	6	0.0193936	-0.00738328	0.000874286	-0.00996636	0.0613632	0.022775	0.0122742	-0.00630284	0.0161632
	7	0.0165739	-0.00816113	0.00063564	-0.00848634	0.0568804	0.024886	0.0132317	-0.00740814	0.0156241
	8	0.0142728	-0.00869832	0.000353878	-0.00662303	0.052501	0.0268014	0.0140039	-0.00847768	0.0150575
	9	0.0123745	-0.00904228	4.08355e-05	-0.00448283	0.0482059	0.0285288	0.0146183	-0.00950072	0.0144627
	10	0.0107884	-0.00922902	-0.000292844	-0.0021498	0.0439788	0.0300742	0.0150957	-0.0104682	0.0138407
	11	0.00944422	-0.0092881	-0.000639279	0.000308084	0.0398082	0.0314444	0.0154524	-0.0113752	0.0131926
	12	0.0082881	-0.00924233	-0.000992257	0.00283785	0.0356932	0.0326414	0.0157029	-0.0122158	0.0125186
44	0	0.0593467	0.00706525	0.000186734	0	0.0934958	0.0052136	0	0	0.0189092
	1	0.0482854	0.00284152	0.000731531	-0.00534756	0.0870592	0.00891192	0.0031828	-0.000866654	0.0184952
	2	0.0395794	-0.000428011	0.00104962	-0.0087017	0.0812175	0.0122798	0.00578595	-0.00185872	0.0180738
	3	0.0327053	-0.00294593	0.00118961	-0.0105175	0.0758197	0.0153553	0.00792	-0.00293152	0.017637
	4	0.0272559	-0.00487201	0.00119403	-0.0111403	0.0707561	0.0181681	0.00967297	-0.00404955	0.01718
	5	0.0229132	-0.00632676	0.00109347	-0.0108475	0.0659389	0.020737	0.0111129	-0.00518481	0.0166984
	6	0.0194303	-0.00740716	0.000912769	-0.00986249	0.061303	0.0230809	0.0122927	-0.00631539	0.0161904
	7	0.0166147	-0.00818765	0.000672413	-0.00835698	0.0568015	0.0252166	0.0132542	-0.0074241	0.015655
	8	0.0143173	-0.00872827	0.000387399	-0.00646628	0.0524052	0.0271539	0.0140317	-0.00849709	0.0150905
	9	0.0124216	-0.00907474	7.10711e-05	-0.00429689	0.0480897	0.0289004	0.0146514	-0.00952291	0.0144975
	10	0.010837	-0.00926434	-0.000266601	-0.00193447	0.0438378	0.0304642	0.0151336	-0.0104949	0.0138765
	11	0.0094939	-0.00932567	-0.000617857	0.000553949	0.039644	0.0318483	0.0154962	-0.0114054	0.0132273
	12	0.00833829	-0.00928258	-0.000975839	0.00311137	0.0355057	0.0330599	0.0157519	-0.0122506	0.0125526
45	0	0.0593467	0.00705337	0.000223465	0	0.0934958	0.0053702	0	0	0.0189092
	1	0.0482948	0.00282983	0.000775657	-0.0053371	0.0870524	0.0091037	0.0031845	-0.000867619	0.0185002
	2	0.0395974	-0.000441473	0.00109665	-0.0086806	0.0812016	0.012505	0.00578931	-0.00186151	0.0180837
	3	0.0327318	-0.0029646	0.0012405	-0.0104736	0.0757967	0.0156124	0.00792668	-0.00293634	0.0176523
	4	0.0272898	-0.00489375	0.00124609	-0.01107	0.0707215	0.0184511	0.00968347	-0.00405672	0.0171997
	5	0.0229539	-0.00635275	0.001145	-0.0107534	0.0658888	0.0210451	0.0111271	-0.00519474	0.0167228
	6	0.0194767	-0.00743652	0.000963288	-0.0097423	0.0612344	0.0234152	0.0123107	-0.00632856	0.0162192
	7	0.0166665	-0.00822132	0.000720012	-0.00820883	0.056716	0.0255744	0.0132775	-0.00744046	0.0156865
	8	0.0143732	-0.00876531	0.000431946	-0.00628818	0.052299	0.0275322	0.0140604	-0.00851609	0.0151244
	9	0.0124803	-0.0091157	0.000111721	-0.00408854	0.0479584	0.0292985	0.0146852	-0.00954637	0.0145331
	10	0.0108979	-0.00930853	-0.000230935	-0.0016948	0.0436829	0.0308776	0.0151736	-0.0105217	0.0139117
	11	0.00955631	-0.00937359	-0.000587384	0.000822061	0.0394655	0.0322777	0.0155417	-0.0114368	0.0132625
	12	0.00840061	-0.00933355	-0.000950843	0.00340853	0.0353008	0.033501	0.015801	-0.0122871	0.0125865
46	0	0.0593467	0.007047	0.000246302	0	0.0934958	0.00550063	0	0	0.0189092
	1	0.0483007	0.00282302	0.000804272	-0.00533672	0.0870467	0.00927109	0.00318519	-0.000869206	0.0185055
	2	0.0396106	-0.000452765	0.00113217	-0.00866506	0.0811923	0.0127076	0.00579264	-0.00186463	0.0180948
	3	0.0327517	-0.00297781	0.00127947	-0.0104376	0.0757796	0.015844	0.00793334	-0.00294151	0.0176681
	4	0.0273162	-0.00491047	0.00128638	-0.0110149	0.0706925	0.0187107	0.00969344	-0.00406432	0.0172208
	5	0.0229861	-0.00637201	0.00118612	-0.0106757	0.0658448	0.0213338	0.0111406	-0.00520536	0.0167488
	6	0.0195146	-0.00745949	0.00100292	-0.00963947	0.0611771	0.0237303	0.0123294	-0.00634207	0.0162487
	7	0.016709	-0.00824712	0.000757935	-0.00807806	0.0566412	0.0259127	0.0133016	-0.00745644	0.0157191
	8	0.0144192	-0.00879481	0.000467189	-0.00612857	0.0522021	0.0278934	0.0140898	-0.00853641	0.0151594
	9	0.0125292	-0.00914817	0.000142927	-0.00389866	0.0478407	0.0296783	0.014721	-0.00956999	0.0145682
	10	0.010949	-0.00934464	-0.000203971	-0.00147713	0.0435442	0.0312767	0.0152153	-0.0105498	0.0139476
	11	0.00960803	-0.00941275	-0.000565071	0.0010689	0.0393028	0.0326918	0.0155873	-0.01147	0.0132978
	12	0.00845236	-0.00937499	-0.000933297	0.00368414	0.035112	0.033927	0.0158509	-0.0123247	0.0126205
47	0	0.0593467	0.00703796	0.000266503	0	0.0934958	0.00561085	0	0	0.0189092
	1	0.0483079	0.00280986	0.000834496	-0.00533241	0.0870455	0.00942027	0.00318662	-0.000870315	0.0185115
	2	0.0396247	-0.000466967	0.00116799	-0.00864872	0.0811864	0.012889	0.00579649	-0.00186757	0.0181059
	3	0.0327728	-0.00299517	0.0013182	-0.0104089	0.0757648	0.0160558	0.00793975	-0.00294658	0.0176851
	4	0.0273438	-0.0049299	0.00132753	-0.0109688	0.0706661	0.0189543	0.00970283	-0.0040722	0.0172433
	5	0.0230204	-0.00639492	0.00122685	-0.0106086	0.0658084	0.0216066	0.0111548	-0.00521583	0.0167754
	6	0.0195545	-0.00748506	0.00104289	-0.0095475	0.0611261	0.0240291	0.0123488	-0.0063548	0.016279
	7	0.0167533	-0.00827653	0.000796019	-0.00795962	0.0565711	0.0262373	0.0133263	-0.00747333	0.0157524
	8	0.0144672	-0.00882726	0.000501692	-0.00598176	0.0521138	0.0282394	0.014121	-0.00855646	0.0151937
	9	0.0125803	-0.00918449	0.000173636	-0.00372546	0.0477342	0.0300465	0.0147582	-0.00959437	0.014604
	10	0.0110015	-0.00938427	-0.000177616	-0.00127532	0.0434163	0.0316629	0.0152567	-0.0105792	0.0139833
	11	0.00966118	-0.00945495	-0.000543272	0.00129921	0.039151	0.0330929	0.0156334	-0.0115038	0.013333
	12	0.00850544	-0.00941955	-0.000916809	0.00394608	0.0349361	0.034342	0.0159014	-0.0123627	0.0126547
48	0	0.0593467	0.00702796	0.000292528	0	0.0934958	0.00574526	0	0	0.0189092
	1	0.0483152	0.00279942	0.000869004	-0.0053231	0.0870422	0.00958918	0.00318794	-0.000871844	0.0185169
	2	0.0396396	-0.000480592	0.00120756	-0.00862907	0.0811753	0.0130901	0.00579941	-0.00187081	0.0181175
	3	0.0327952	-0.00301071	0.00136234	-0.010373	0.0757433	0.0162907	0.00794492	-0.00295233	0.0177027
	4	0.0273742	-0.00494906	0.0013727	-0.0109129	0.0706356	0.01922	0.00971228	-0.00408012	0.0172656
	5	0.0230577	-0.00641693	0.00127255	-0.0105284	0.0657641	0.0218998	0.0111691	-0.00522568	0.0168021
	6	0.0195975	-0.00751149	0.00108778	-0.00944117	0.0610635	0.0243496	0.0123682	-0.00636852	0.0163093
	7	0.0168013	-0.00830647	0.000837977	-0.00782519	0.056491	0.0265809	0.0133522	-0.00748994	0.0157844
	8	0.0145196	-0.00886172	0.000540479	-0.00582105	0.0520163	0.0286068	0.0141529	-0.00857711	0.0152278
	9	0.0126351	-0.00922294	0.000208491	-0.00353574	0.047616	0.0304335	0.0147945	-0.00961987	0.0146389
	10	0.0110579	-0.009426	-0.000147014	-0.00105667	0.0432745	0.0320663	0.0152979	-0.0106091	0.0140184
	11	0.00971858	-0.00949977	-0.000517852	0.00155021	0.0389855	0.0335117	0.0156794	-0.0115378	0.0133677
	12	0.00856323	-0.00946685	-0.000896468	0.00422697	0.034746	0.0347735	0.0159522	-0.0124004	0.0126886
49	0	0.0593467	0.0070249	0.000314892	0	0.0934958	0.00588169	0	0	0.0189092
	1	0.0483213	0.00279338	0.000899476	-0.0053178	0.0870364	0.0097603	0.00318842	-0.000873237	0.0185235
	2	0.0396528	-0.000487992	0.0012456	-0.00861123	0.0811613	0.0132975	0.00580126	-0.00187449	0.0181305
	3	0.0328166	-0.00302149	0.00140356	-0.010338	0.0757227	0.0165313	0.00795034	-0.00295779	0.0177209
	4	0.027403	-0.00496245	0.00141641	-0.0108557	0.0706033	0.0194903	0.00972203	-0.00408724	0.0172886
	5	0.0230929	-0.00643498	0.00131713	-0.0104467	0.0657154	0.0221996	0.0111837	-0.00523637	0.0168294
	6	0.0196387	-0.00753312	0.00113059	-0.00933264	0.0609991	0.0246746	0.0123891	-0.00638185	0.016339
	7	0.0168477	-0.00833293	0.000878747	-0.00769136	0.056411	0.0269318	0.013379	-0.00750703	0.015817
	8	0.0145692	-0.00889251	0.000578221	-0.00565848	0.0519175	0.0289795	0.0141843	-0.00859886	0.0152619
	9	0.0126873	-0.00925741	0.000242748	-0.00334436	0.047495	0.0308248	0.014831	-0.00964586	0.0146737
	10	0.0111121	-0.00946404	-0.000117376	-0.000832657	0.0431311	0.0324752	0.0153396	-0.0106392	0.0140536
	11	0.00977416	-0.0095408	-0.000492765	0.00180447	0.0388184	0.0339354	0.0157262	-0.0115715	0.0134028
	12	0.00861863	-0.00951021	-0.000877007	0.00451355	0.0345514	0.0352098	0.0160029	-0.0124381	0.0127213
50	0	0.0593467	0.00702237	0.00034073	0	0.0934958	0.00604027	0	0	0.0189092
	1	0.0483284	0.00278999	0.000936298	-0.0053076	0.0870293	0.00995792	0.00318831	-0.000875316	0.0185301
	2	0.0396688	-0.000494671	0.00128793	-0.00858557	0.0811485	0.0135305	0.0058035	-0.00187794	0.0181428
	3	0.0328411	-0.00303072	0.00145044	-0.0102912	0.0756987	0.0167959	0.00795598	-0.00296257	0.0177386
	4	0.027435	-0.00497684	0.0014659	-0.010785	0.0705635	0.0197863	0.00973183	-0.0040952	0.0173112
	5	0.0231321	-0.00645324	0.00136594	-0.0103497	0.0656604	0.0225226	0.0111994	-0.00524661	0.016855
	6	0.0196842	-0.00755679	0.00117842	-0.00921066	0.0609292	0.0250253	0.0124104	-0.00639542	0.0163682
	7	0.0168977	-0.0083615	0.000924318	-0.00754034	0.0563228	0.0273059	0.0134047	-0.00752494	0.0158483
	8	0.0146229	-0.0089254	0.000620899	-0.00547834	0.0518074	0.0293738	0.0142151	-0.00862077	0.0152947
	9	0.0127442	-0.00929457	0.000281142	-0.00313092	0.0473626	0.0312382	0.0148671	-0.00967166	0.0147078
	10	0.0111715	-0.00950488	-8.32391e-05	-0.000588334	0.042975	0.0329048	0.0153811	-0.0106684	0.0140882
	11	0.00983434	-0.00958473	-0.000464139	0.00208211	0.0386347	0.0343794	0.015772	-0.0116048	0.0134357
	12	0.00867858	-0.00955666	-0.000853858	0.00482286	0.0343413	0.0356631	0.0160523	-0.0124744	0.0127519
51	0	0.0593467	0.00702124	0.000369338	0	0.0934958	0.00616703	0	0	0.0189092
	1	0.0483372	0.00278615	0.00097335	-0.00530362	0.0870273	0.0101237	0.00318895	-0.000876419	0.0185362
	2	0.0396865	-0.000500484	0.00133218	-0.00856947	0.0811393	0.0137315	0.00580621	-0.00188015	0.0181547
	3	0.032867	-0.00304178	0.00149952	-0.0102584	0.0756778	0.0170317	0.00796186	-0.0029676	0.0177559
	4	0.0274689	-0.00499162	0.00151573	-0.0107319	0.0705316	0.0200524	0.00974286	-0.00410219	0.0173321
	5	0.0231733	-0.00647358	0.00141618	-0.0102764	0.0656179	0.0228196	0.0112154	-0.00525652	0.0168802
	6	0.0197308	-0.0075822	0.00122745	-0.00911169	0.0608727	0.025349	0.0124306	-0.00640933	0.0163963
	7	0.0169489	-0.00839148	0.000971312	-0.00741495	0.0562484	0.0276531	0.0134298	-0.00754259	0.0158786
	8	0.0146785	-0.00896	0.000664158	-0.00532142	0.0517143	0.0297433	0.0142456	-0.00864208	0.0153269
	9	0.0128033	-0.00933323	0.000320662	-0.00294447	0.0472492	0.0316273	0.0149031	-0.00969623	0.0147413
	10	0.0112324	-0.00954709	-4.89043e-05	-0.000369115	0.0428369	0.0333121	0.0154216	-0.010697	0.0141209
	11	0.00989576	-0.0096299	-0.00043507	0.00233294	0.0384727	0.0347998	0.0158165	-0.0116363	0.0134667
	12	0.00874031	-0.00960463	-0.00083085	0.00510323	0.0341534	0.036093	0.0161006	-0.0125101	0.0127798
52	0	0.0593467	0.00701244	0.000391716	0	0.0934958	0.00629747	0	0	0.0189092
	1	0.0483459	0.00277703	0.00100603	-0.00529764	0.0870222	0.0102923	0.00318959	-0.00087728	0.0185422
	2	0.0397033	-0.000514031	0.00137229	-0.00855164	0.0811245	0.0139376	0.00580892	-0.00188342	0.0181664
	3	0.0328921	-0.00305792	0.00154205	-0.0102243	0.0756542	0.0172705	0.00796885	-0.00297247	0.0177717
	4	0.0275018	-0.00501259	0.00156029	-0.0106807	0.0704996	0.0203244	0.00975418	-0.00410947	0.0173529
	5	0.0232121	-0.0064989	0.00146078	-0.0102017	0.0655743	0.0231205	0.0112305	-0.0052674	0.0169045
	6	0.0197748	-0.0076115	0.00127104	-0.00901224	0.0608133	0.0256755	0.0124503	-0.00642362	0.0164234
	7	0.0169981	-0.00842496	0.00101185	-0.00728497	0.0561723	0.0280039	0.0134548	-0.00756021	0.0159084
	8	0.014732	-0.00899715	0.000701627	-0.00516269	0.0516196	0.0301158	0.014276	-0.0086627	0.0153587
	9	0.0128592	-0.00937367	0.00035343	-0.00275318	0.0471313	0.0320204	0.0149383	-0.00972069	0.014773
	10	0.0112894	-0.00959022	-2.10261e-05	-0.000146136	0.0426965	0.0337206	0.015461	-0.0107243	0.0141516
	11	0.00995366	-0.00967564	-0.00041305	0.00258567	0.0383076	0.0352203	0.0158601	-0.0116677	0.0134951
	12	0.00879637	-0.00965208	-0.000814123	0.00539176	0.0339592	0.0365228	0.016146	-0.012545	0.0128063
53	0	0.0593467	0.00700155	0.000423132	0	0.0934958	0.00640059	0	0	0.0189092
	1	0.0483555	0.00276181	0.00104803	-0.00529702	0.0870156	0.0104368	0.0031903	-0.000879291	0.0185481
	2	0.0397231	-0.000531396	0.00141863	-0.0085439	0.0811127	0.0141181	0.00581281	-0.00188668	0.018177
	3	0.0329213	-0.00308018	0.00159226	-0.0102069	0.0756379	0.0174873	0.00797617	-0.00297765	0.0177877
	4	0.0275386	-0.00503927	0.00161189	-0.0106452	0.070476	0.0205732	0.00976461	-0.00411782	0.0173729
	5	0.0232556	-0.0065298	0.00151242	-0.0101459	0.0655389	0.023398	0.0112451	-0.00527879	0.0169279
	6	0.0198253	-0.00764695	0.00132018	-0.00892924	0.060765	0.0259801	0.01247	-0.00643798	0.0164502
	7	0.0170544	-0.00846452	0.00105845	-0.00717587	0.0561089	0.0283332	0.0134799	-0.00757727	0.0159379
	8	0.014792	-0.00904053	0.000743801	-0.00502278	0.0515365	0.0304689	0.0143059	-0.00868339	0.0153889
	9	0.0129214	-0.00942025	0.000390823	-0.00258274	0.0470287	0.0323922	0.0149726	-0.00974406	0.0148028
	10	0.0113536	-0.00963999	1.03762e-05	5.3294e-05	0.0425721	0.0341079	0.0154998	-0.0107516	0.0141797
	11	0.0100169	-0.00972776	-0.000387056	0.00282132	0.0381564	0.0356201	0.0159011	-0.0116987	0.013522
	12	0.00885873	-0.0097063	-0.000794868	0.00565977	0.0337796	0.0369344	0.0161901	-0.01258	0.0128296
54	0	0.0593467	0.00699366	0.000452764	0	0.0934958	0.00651365	0	0	0.0189092
	1	0.0483648	0.00275246	0.00108512	-0.00529679	0.0870118	0.0105889	0.00319204	-0.000880322	0.0185531
	2	0.0397415	-0.000545455	0.0014626	-0.00853935	0.081106	0.0143094	0.00581679	-0.00188918	0.0181878
	3	0.0329475	-0.00309836	0.00163996	-0.010188	0.0756257	0.0177132	0.00798244	-0.00298293	0.0178031
	4	0.027572	-0.00506151	0.00166159	-0.0106092	0.0704537	0.0208301	0.00977452	-0.00412582	0.0173923
	5	0.023297	-0.0065566	0.00156096	-0.0100846	0.0655054	0.0236839	0.0112597	-0.0052894	0.0169513
	6	0.0198735	-0.00767793	0.00136751	-0.00884337	0.060718	0.0262928	0.0124896	-0.00645098	0.016477
	7	0.0171074	-0.00849951	0.00110236	-0.00706004	0.0560436	0.028672	0.0135043	-0.0075937	0.0159661
	8	0.0148483	-0.00907891	0.000783753	-0.00487692	0.0514529	0.0308287	0.0143348	-0.00870232	0.0154175
	9	0.0129807	-0.0094621	0.00042532	-0.00240815	0.0469246	0.0327697	0.0150061	-0.00976687	0.0148305
	10	0.0114128	-0.00968462	4.0025e-05	0.000264876	0.0424421	0.0345001	0.0155359	-0.0107781	0.0142069
	11	0.0100762	-0.00977501	-0.000363747	0.00306586	0.0379988	0.0360267	0.0159408	-0.0117292	0.0135463
	12	0.00891602	-0.00975613	-0.000779287	0.00594151	0.033595	0.0373592	0.016232	-0.0126147	0.01285
55	0	0.0593467	0.00699145	0.000488424	0	0.0934958	0.00663272	0	0	0.0189092
	1	0.0483749	0.00274525	0.00113112	-0.00529963	0.0870103	0.0107503	0.00319318	-0.000881289	0.0185592
	2	0.0397605	-0.000556952	0.00151497	-0.00853308	0.0811011	0.0145081	0.00581944	-0.0018925	0.0181987
	3	0.032975	-0.00311427	0.00169649	-0.0101688	0.0756128	0.0179454	0.00798813	-0.00298859	0.0178185
	4	0.0276095	-0.00508254	0.0017183	-0.0105675	0.0704315	0.0210934	0.00978437	-0.00413369	0.0174124
	5	0.0233432	-0.00658243	0.00161776	-0.0100207	0.0654715	0.0239759	0.0112742	-0.00529932	0.0169754
	6	0.0199263	-0.00770854	0.00142181	-0.00875104	0.0606675	0.0266133	0.0125089	-0.00646409	0.0165031
	7	0.017165	-0.00853425	0.00115336	-0.00693879	0.0559764	0.0290156	0.0135281	-0.00760909	0.0159934
	8	0.0149102	-0.00911795	0.000829589	-0.00472771	0.0513669	0.0311923	0.0143633	-0.00872143	0.0154445
	9	0.013044	-0.00950488	0.000466608	-0.00222163	0.0468139	0.0331501	0.0150376	-0.00978954	0.0148576
	10	0.0114775	-0.00973105	7.50769e-05	0.000484497	0.0423049	0.0348973	0.0155714	-0.0108048	0.0142319
	11	0.0101399	-0.00982508	-0.000336403	0.00332352	0.0378356	0.0364451	0.0159791	-0.0117602	0.0135682
	12	0.00897793	-0.00980907	-0.000761184	0.00623713	0.0334032	0.0378005	0.016273	-0.0126498	0.012867
56	0	0.0593467	0.00698546	0.000518426	0	0.0934958	0.00674123	0	0	0.0189092
	1	0.0483826	0.00273611	0.00117084	-0.00530115	0.0870097	0.0108997	0.00319342	-0.000883206	0.0185643
	2	0.039776	-0.000569524	0.0015616	-0.00853034	0.0810953	0.014694	0.00582171	-0.00189635	0.0182086
	3	0.0330012	-0.0031312	0.00174507	-0.0101499	0.0756007	0.0181647	0.00799369	-0.00299417	0.0178336
	4	0.0276449	-0.00510355	0.00176872	-0.0105317	0.0704108	0.0213438	0.00979394	-0.00414088	0.017432
	5	0.0233858	-0.00660767	0.00166702	-0.00996039	0.0654374	0.0242576	0.0112881	-0.00530934	0.0169978
	6	0.0199742	-0.00773735	0.00146884	-0.008665	0.0606196	0.0269206	0.0125272	-0.00647607	0.0165274
	7	0.017218	-0.00856691	0.00119589	-0.00682729	0.0559129	0.0293455	0.013551	-0.00762451	0.0160181
	8	0.0149653	-0.00915412	0.000868309	-0.00458005	0.0512813	0.0315415	0.0143894	-0.00874025	0.01547
	9	0.0131011	-0.00954462	0.00049965	-0.00204195	0.0467044	0.0335191	0.0150679	-0.00981237	0.0148818
	10	0.0115343	-0.00977443	0.000100929	0.000701997	0.0421719	0.0352911	0.015605	-0.0108318	0.0142539
	11	0.0101955	-0.00987139	-0.000319369	0.00357915	0.0376761	0.0368658	0.0160158	-0.0117912	0.0135863
	12	0.00903139	-0.00985741	-0.000752438	0.00653191	0.0332152	0.0382428	0.0163121	-0.0126841	0.012881
57	0	0.0593467	0.00698447	0.000546791	0	0.0934958	0.00686253	0	0	0.0189092
	1	0.0483888	0.00273196	0.00120978	-0.00530342	0.087006	0.0110605	0.00319412	-0.000884899	0.0185693
	2	0.039793	-0.00057792	0.00160483	-0.00852077	0.081087	0.0148902	0.00582452	-0.00189945	0.0182194
	3	0.0330276	-0.00314355	0.00179244	-0.0101271	0.0755855	0.0183941	0.00799961	-0.00299858	0.0178494
	4	0.0276792	-0.00512015	0.00181669	-0.010487	0.0703838	0.0216065	0.00980364	-0.00414785	0.0174512
	5	0.023426	-0.00662778	0.00171413	-0.00989206	0.0653983	0.0245479	0.0113019	-0.00531803	0.0170194
	6	0.0200204	-0.00776132	0.00151231	-0.0085728	0.0605668	0.0272354	0.0125452	-0.00648798	0.0165502
	7	0.0172672	-0.00859467	0.00123645	-0.00669936	0.0558395	0.0296814	0.0135724	-0.00763971	0.0160423
	8	0.0150174	-0.00918584	0.000903862	-0.00442064	0.0511853	0.0318995	0.0144152	-0.00875938	0.0154937
	9	0.0131538	-0.00958043	0.00052862	-0.00184458	0.0465862	0.0339044	0.0150974	-0.00983555	0.0149042
	10	0.0115866	-0.0098137	0.000121563	0.000937903	0.0420283	0.0357064	0.0156381	-0.010859	0.0142734
	11	0.0102466	-0.00991324	-0.000306589	0.00385504	0.0375048	0.0373057	0.0160519	-0.0118219	0.0136026
	12	0.00907934	-0.00990078	-0.000748298	0.0068493	0.0330149	0.0387049	0.0163499	-0.0127174	0.0128923
58	0	0.0593467	0.00697634	0.000575688	0	0.0934958	0.00698915	0	0	0.0189092
	1	0.0483997	0.00272037	0.00124527	-0.00529876	0.0870028	0.011225	0.00319491	-0.00088598	0.0185755
	2	0.0398136	-0.000592683	0.00164674	-0.00850876	0.0810784	0.0150904	0.00582735	-0.00190152	0.0182309
	3	0.0330565	-0.00316194	0.00183658	-0.0100976	0.0755671	0.0186302	0.00800551	-0.00300293	0.0178649
	4	0.0277143	-0.00514134	0.00186118	-0.0104374	0.0703552	0.0218726	0.00981313	-0.00415366	0.0174697
	5	0.0234677	-0.00665221	0.00175555	-0.00982138	0.0653582	0.0248406	0.0113153	-0.00532682	0.0170399
	6	0.0200657	-0.00778922	0.00155147	-0.00846776	0.0605079	0.0275511	0.0125621	-0.00649991	0.0165727
	7	0.017316	-0.00862634	0.00127102	-0.00656416	0.0557597	0.0300215	0.0135937	-0.00765544	0.016065
	8	0.0150673	-0.0092215	0.000932217	-0.00424799	0.0510852	0.0322697	0.0144405	-0.00877903	0.015516
	9	0.0132038	-0.00961952	0.000548897	-0.00163354	0.0464621	0.034308	0.0151268	-0.00985917	0.0149247
	10	0.0116359	-0.00985534	0.000134214	0.00118931	0.0418777	0.0361377	0.015671	-0.0108862	0.0142917
	11	0.0102932	-0.00995636	-0.000302435	0.00414887	0.0373261	0.0377626	0.0160873	-0.0118518	0.0136169
	12	0.00912233	-0.00994534	-0.000752056	0.00718515	0.0328064	0.0391817	0.0163864	-0.012751	0.0129025
59	0	0.0593467	0.00696324	0.000611277	0	0.0934958	0.00710996	0	0	0.0189092
	1	0.0484117	0.00270466	0.00129009	-0.00529917	0.0869997	0.0113846	0.00319542	-0.000886576	0.018581
	2	0.0398362	-0.000611746	0.00169577	-0.00849767	0.0810681	0.0152888	0.00582982	-0.00190401	0.0182409
	3	0.0330872	-0.0031835	0.00188739	-0.0100713	0.0755492	0.0188611	0.00801078	-0.00300651	0.0178784
	4	0.0277535	-0.00516597	0.00190952	-0.0103938	0.0703289	0.0221323	0.00982169	-0.00415985	0.0174859
	5	0.0235123	-0.00668056	0.00180233	-0.00974561	0.0653156	0.0251255	0.0113271	-0.00533584	0.0170588
	6	0.0201155	-0.00782178	0.00159404	-0.00836392	0.0604471	0.0278631	0.012578	-0.00651244	0.0165925
	7	0.0173682	-0.00866343	0.00130769	-0.00642406	0.0556811	0.0303666	0.0136138	-0.00767159	0.0160855
	8	0.0151209	-0.00926265	0.000960973	-0.00407025	0.0509848	0.0326517	0.014465	-0.00879895	0.0155357
	9	0.0132578	-0.00966385	0.000570126	-0.00141552	0.0463372	0.0347211	0.0151552	-0.00988256	0.0149432
	10	0.0116881	-0.00990174	0.000146924	0.00145026	0.0417262	0.0365802	0.0157024	-0.0109123	0.0143071
	11	0.0103426	-0.0100048	-0.00029772	0.00445289	0.0371464	0.0382286	0.0161205	-0.0118816	0.0136293
	12	0.00916845	-0.00999447	-0.000755706	0.00752885	0.0325959	0.039669	0.0164213	-0.0127828	0.0129112
60	0	0.0593467	0.00695035	0.000642249	0	0.0934958	0.00723561	0	0	0.0189092
	1	0.0484221	0.00268941	0.00132825	-0.00529449	0.0869941	0.011552	0.00319604	-0.00088814	0.0185858
	2	0.0398545	-0.000628343	0.00173798	-0.00848334	0.0810568	0.0154914	0.00583227	-0.00190634	0.0182497
	3	0.0331144	-0.00320209	0.00192838	-0.0100439	0.0755318	0.0190945	0.00801567	-0.00301111	0.0178905
	4	0.0277869	-0.00518768	0.00195033	-0.0103369	0.0702972	0.0223929	0.00982937	-0.00416699	0.0175011
	5	0.0235515	-0.00670608	0.00183997	-0.00966312	0.0652677	0.0254155	0.0113386	-0.00534619	0.0170756
	6	0.0201577	-0.00785157	0.00162676	-0.00824667	0.0603832	0.0281888	0.0125938	-0.00652607	0.0166109
	7	0.0174126	-0.00869715	0.00133332	-0.00627019	0.0555973	0.0307324	0.0136341	-0.00768875	0.0161042
	8	0.0151665	-0.00929946	0.000979847	-0.00387644	0.0508781	0.0330516	0.0144895	-0.00881942	0.0155542
	9	0.0133023	-0.00970263	0.000581154	-0.00117858	0.0462052	0.0351537	0.0151832	-0.00990571	0.0149597
	10	0.0117305	-0.00994263	0.000150582	0.00173106	0.0415671	0.0370395	0.0157329	-0.0109391	0.0143215
	11	0.0103823	-0.0100464	-0.000301876	0.00477428	0.0369572	0.0387124	0.0161531	-0.0119105	0.0136407
	12	0.00920484	-0.0100367	-0.000768279	0.00789142	0.0323745	0.0401741	0.0164558	-0.0128147	0.0129185
61	0	0.0593467	0.00694101	0.000681545	0	0.0934958	0.00735834	0	0	0.0189092
	1	0.0484314	0.00267911	0.0013743	-0.00529318	0.0869908	0.0117131	0.0031967	-0.00088874	0.0185901
	2	0.0398745	-0.000640345	0.00178418	-0.00847539	0.0810504	0.0156856	0.00583433	-0.00190899	0.0182579
	3	0.0331426	-0.00321755	0.0019759	-0.0100109	0.0755137	0.0193184	0.00801998	-0.00301607	0.0179023
	4	0.0278227	-0.00520754	0.0019957	-0.0102821	0.0702656	0.0226488	0.00983716	-0.00417491	0.0175154
	5	0.023592	-0.00673095	0.00188132	-0.0095762	0.0652229	0.0257101	0.0113505	-0.00535712	0.0170923
	6	0.0202019	-0.00788122	0.0016617	-0.00812516	0.0603211	0.0285269	0.0126103	-0.00654033	0.016629
	7	0.0174595	-0.00873077	0.0013621	-0.00610991	0.0555146	0.0311079	0.0136551	-0.00770621	0.0161231
	8	0.0152137	-0.00933586	0.00100122	-0.00367351	0.050772	0.0334636	0.0145145	-0.00883954	0.0155722
	9	0.0133487	-0.00974207	0.000595494	-0.000931546	0.0460741	0.0355959	0.0152112	-0.00992947	0.0149763
	10	0.0117754	-0.00998367	0.000157315	0.00201914	0.0414073	0.0375099	0.0157636	-0.0109652	0.0143362
	11	0.0104249	-0.0100891	-0.000303512	0.00510443	0.0367664	0.0392079	0.0161864	-0.0119398	0.0136523
	12	0.00924338	-0.0100797	-0.000778448	0.00826389	0.0321498	0.0406889	0.0164896	-0.0128462	0.0129256
62	0	0.0593467	0.00692584	0.000717168	0	0.0934958	0.00748	0	0	0.0189092
	1	0.0484423	0.00266404	0.00141144	-0.00529428	0.0869902	0.0118703	0.00319695	-0.000890578	0.0185945
	2	0.0398943	-0.0006578	0.00182422	-0.0084568	0.0810404	0.0158748	0.0058362	-0.00191291	0.0182663
	3	0.0331706	-0.0032386	0.00201484	-0.00997516	0.0754926	0.019542	0.00802477	-0.00302268	0.0179138
	4	0.0278558	-0.00523296	0.00203159	-0.0102178	0.0702338	0.0229138	0.00984589	-0.00418421	0.0175302
	5	0.0236293	-0.00676067	0.00191156	-0.00948004	0.0651761	0.0260217	0.0113639	-0.00536947	0.0171096
	6	0.0202427	-0.00791445	0.00168647	-0.00799196	0.060256	0.028879	0.0126283	-0.00655571	0.016648
	7	0.0175011	-0.00876627	0.00138004	-0.00593512	0.0554281	0.0314999	0.0136774	-0.00772418	0.0161421
	8	0.015255	-0.00937407	0.00101264	-0.00345488	0.0506625	0.0338889	0.0145403	-0.00886113	0.0155909
	9	0.0133889	-0.00978153	0.000599732	-0.000671905	0.0459373	0.0360527	0.0152403	-0.0099535	0.0149941
	10	0.0118137	-0.0100246	0.000153482	0.00232128	0.041241	0.0379953	0.0157959	-0.0109925	0.0143517
	11	0.0104596	-0.0101302	-0.00031569	0.00545004	0.036567	0.0397161	0.0162199	-0.0119696	0.0136641
	12	0.00927435	-0.0101204	-0.00079769	0.00865198	0.0319142	0.0412148	0.0165251	-0.0128787	0.0129348
63	0	0.0593467	0.00691426	0.00076123	0	0.0934958	0.00756271	0	0	0.0189092
	1	0.0484545	0.00265006	0.00146044	-0.00528766	0.0869844	0.0119879	0.00319744	-0.00089255	0.018599
	2	0.0399175	-0.000675791	0.00187346	-0.0084441	0.0810277	0.0160298	0.00583866	-0.00191737	0.0182745
	3	0.0332014	-0.00326164	0.00206218	-0.00994272	0.0754738	0.0197417	0.00803071	-0.00302954	0.0179261
	4	0.0278931	-0.00526119	0.00207413	-0.0101606	0.0702047	0.0231637	0.00985622	-0.00419388	0.017546
	5	0.0236725	-0.00679333	0.00194936	-0.00939127	0.0651332	0.0263155	0.0113788	-0.00538203	0.0171281
	6	0.0202885	-0.00795024	0.00171798	-0.00786583	0.0601962	0.0292166	0.0126478	-0.00657081	0.0166677
	7	0.0175484	-0.00880578	0.00140543	-0.00576808	0.0553498	0.0318749	0.0137007	-0.00774286	0.0161624
	8	0.0153028	-0.00941582	0.00103106	-0.00324916	0.050561	0.0342995	0.0145674	-0.00888233	0.0156112
	9	0.0134362	-0.00982588	0.000610093	-0.000425192	0.0458099	0.0364962	0.0152711	-0.0099781	0.0150131
	10	0.0118586	-0.0100702	0.00015532	0.00261102	0.0410838	0.0384661	0.0158286	-0.0110199	0.014368
	11	0.0105018	-0.0101766	-0.000321076	0.00578213	0.0363765	0.040209	0.0162555	-0.0119999	0.0136786
	12	0.00931262	-0.0101669	-0.000810107	0.00902663	0.0316894	0.0417218	0.0165623	-0.0129116	0.0129463
64	0	0.0593467	0.00690962	0.000811889	0	0.0934958	0.0076452	0	0	0.0189092
	1	0.0484676	0.00264119	0.00151339	-0.00528744	0.0869796	0.0121104	0.00319821	-0.000894858	0.0186032
	2	0.0399402	-0.000690196	0.00192634	-0.00842865	0.0810189	0.0161997	0.00584222	-0.00192178	0.0182837
	3	0.0332325	-0.00328195	0.00211172	-0.00990609	0.0754568	0.0199646	0.00803822	-0.0030365	0.01794
	4	0.0279322	-0.00528666	0.00212025	-0.0100948	0.070176	0.0234335	0.00986803	-0.00420354	0.0175636
	5	0.023716	-0.00682258	0.00199027	-0.00928975	0.0650898	0.0266324	0.0113953	-0.00539415	0.017148
	6	0.0203354	-0.00798407	0.0017537	-0.0077242	0.0601363	0.0295738	0.0126685	-0.00658643	0.0166891
	7	0.0175972	-0.00884272	0.0014349	-0.00558832	0.0552682	0.0322707	0.0137255	-0.00776106	0.0161849
	8	0.0153526	-0.00945642	0.00105296	-0.00302844	0.050455	0.0347315	0.0145964	-0.00890401	0.0156333
	9	0.0134851	-0.00986882	0.000623732	-0.000160708	0.0456753	0.0369589	0.0153026	-0.0100028	0.0150336
	10	0.0119061	-0.010115	0.000162031	0.00291861	0.0409166	0.0389537	0.0158636	-0.0110478	0.0143875
	11	0.0105466	-0.0102226	-0.000321281	0.00613354	0.0361755	0.0407136	0.0162929	-0.0120308	0.0136959
	12	0.00935358	-0.0102126	-0.000817558	0.00942082	0.0314502	0.0422428	0.0166014	-0.0129447	0.0129611
65	0	0.0593467	0.00690511	0.000860757	0	0.0934958	0.00773995	0	0	0.0189092
	1	0.0484786	0.00263146	0.00156427	-0.00527789	0.086977	0.0122552	0.00320006	-0.00089669	0.018609
	2	0.0399611	-0.00070579	0.00197553	-0.00840239	0.0810096	0.0164004	0.00584737	-0.0019259	0.0182952
	3	0.0332634	-0.00330269	0.00215898	-0.00985358	0.0754373	0.0202148	0.00804724	-0.00304312	0.0179562
	4	0.0279689	-0.00531107	0.00216356	-0.0100089	0.0701433	0.0237335	0.00988176	-0.00421255	0.0175831
	5	0.0237576	-0.00685171	0.00202951	-0.0091651	0.0650422	0.0269755	0.0114133	-0.00540654	0.01717
	6	0.0203802	-0.00801649	0.00178758	-0.00756243	0.0600683	0.0299583	0.0126908	-0.00660144	0.0167132
	7	0.0176445	-0.00887923	0.00146185	-0.00538603	0.055177	0.0326941	0.0137525	-0.00777961	0.0162097
	8	0.0154001	-0.0094957	0.00107206	-0.00278203	0.050336	0.0351884	0.0146264	-0.00892576	0.0156575
	9	0.0135323	-0.00991053	0.000636387	0.000129187	0.0455244	0.0374433	0.0153369	-0.0100281	0.0150576
	10	0.0119516	-0.0101586	0.000168073	0.0032532	0.0407324	0.0394576	0.015901	-0.0110763	0.0144101
	11	0.0105892	-0.0102664	-0.000322226	0.00651211	0.0359531	0.0412364	0.0163327	-0.0120621	0.0137167
	12	0.00939342	-0.010257	-0.000824223	0.00983948	0.0311907	0.0427775	0.0166439	-0.0129795	0.0129811
66	0	0.0593467	0.0068983	0.000893749	0	0.0934958	0.00781407	0	0	0.0189092
	1	0.0484874	0.00261954	0.00159772	-0.00527244	0.0869742	0.0123885	0.00320236	-0.000898498	0.0186157
	2	0.0399798	-0.000721987	0.00200904	-0.0083793	0.081001	0.0165864	0.00585278	-0.0019298	0.0183075
	3	0.0332874	-0.00332145	0.00219027	-0.00980436	0.0754201	0.0204543	0.00805707	-0.00304914	0.0179729
	4	0.0279981	-0.0053337	0.00219234	-0.00992617	0.070116	0.0240197	0.00989575	-0.00422163	0.0176033
	5	0.02379	-0.00687678	0.00205425	-0.00904968	0.0649989	0.0273065	0.0114317	-0.00541809	0.0171933
	6	0.0204154	-0.00804509	0.00180643	-0.00740986	0.0600061	0.030332	0.012714	-0.00661637	0.0167384
	7	0.0176802	-0.00891007	0.00147367	-0.00519145	0.055091	0.0331052	0.0137792	-0.00779771	0.0162353
	8	0.0154361	-0.00952861	0.00107839	-0.00254568	0.0502217	0.0356307	0.0146578	-0.00894746	0.015684
	9	0.013567	-0.00994496	0.000636869	0.000409373	0.0453801	0.0379089	0.015372	-0.0100532	0.0150834
	10	0.0119839	-0.010193	0.000162329	0.00357714	0.0405526	0.0399461	0.0159393	-0.0111045	0.014435
	11	0.0106193	-0.0103013	-0.000332926	0.00687613	0.0357389	0.0417403	0.0163744	-0.0120941	0.0137415
	12	0.00942102	-0.0102912	-0.000839618	0.0102413	0.0309389	0.0432931	0.0166886	-0.0130142	0.0130055
67	0	0.0593467	0.00688292	0.000915048	0	0.0934958	0.00784261	0	0	0.0189092
	1	0.0484977	0.00260075	0.00162107	-0.00527208	0.0869737	0.0124737	0.00320427	-0.000900074	0.0186222
	2	0.0399955	-0.000742198	0.00203184	-0.00836722	0.0809979	0.0167291	0.00585847	-0.0019331	0.0183194
	3	0.0333089	-0.00334468	0.00221202	-0.00976998	0.0754136	0.0206476	0.00806651	-0.00305503	0.0179892
	4	0.0280231	-0.00535851	0.0022112	-0.00986861	0.0700999	0.0242618	0.00990942	-0.00422968	0.0176238
	5	0.0238184	-0.00690463	0.00206801	-0.00896248	0.0649705	0.0275957	0.0114502	-0.00542918	0.0172168
	6	0.0204448	-0.00807465	0.0018137	-0.00728626	0.0599602	0.030663	0.0127362	-0.00663045	0.0167634
	7	0.0177104	-0.00894137	0.00147609	-0.00503077	0.0550228	0.0334719	0.0138064	-0.00781531	0.0162622
	8	0.0154654	-0.00956114	0.00107542	-0.00234455	0.0501292	0.0360252	0.0146892	-0.00896845	0.0157111
	9	0.0135944	-0.00997722	0.000628116	0.000651894	0.0452573	0.0383311	0.0154072	-0.0100774	0.0151106
	10	0.0120094	-0.0102254	0.000149051	0.00385795	0.0404004	0.0403883	0.0159785	-0.0111327	0.0144628
	11	0.0106427	-0.0103329	-0.000350472	0.00719373	0.0355533	0.0421989	0.0164172	-0.0121253	0.0137697
	12	0.00944088	-0.0103217	-0.000861964	0.0105977	0.0307192	0.043764	0.016734	-0.0130492	0.0130324
68	0	0.0593467	0.00687398	0.000947685	0	0.0934958	0.00789139	0	0	0.0189092
	1	0.048506	0.00258993	0.00165558	-0.00526728	0.0869733	0.012583	0.00320705	-0.000901406	0.0186285
	2	0.0400127	-0.000756942	0.00206739	-0.008345	0.0809965	0.0168918	0.00586425	-0.00193653	0.0183311
	3	0.0333322	-0.00336195	0.00224629	-0.00972879	0.0754048	0.0208617	0.00807605	-0.00306028	0.018006
	4	0.0280524	-0.00538022	0.00224148	-0.00980089	0.0700811	0.0245255	0.00992342	-0.00423756	0.0176447
	5	0.0238512	-0.00692944	0.00209246	-0.00886035	0.0649363	0.0279036	0.011468	-0.00543982	0.0172403
	6	0.0204807	-0.00810281	0.00183406	-0.00714876	0.0599057	0.0310089	0.0127591	-0.00664442	0.0167897
	7	0.0177475	-0.00897237	0.00149148	-0.00485384	0.0549458	0.0338479	0.0138339	-0.00783256	0.0162896
	8	0.0155024	-0.00959347	0.00108533	-0.00212674	0.0500234	0.0364314	0.014721	-0.00898902	0.0157395
	9	0.0136312	-0.0100113	0.000633698	0.000907597	0.0451236	0.0387593	0.0154434	-0.010102	0.0151404
	10	0.0120457	-0.0102604	0.000150469	0.00415036	0.0402344	0.0408349	0.0160188	-0.0111605	0.0144937
	11	0.0106768	-0.0103684	-0.000353942	0.00752538	0.0353544	0.0426601	0.0164609	-0.0121571	0.0138
	12	0.00947268	-0.0103571	-0.000869016	0.010967	0.0304861	0.0442286	0.0167814	-0.0130842	0.0130624
69	0	0.0593467	0.00686584	0.000979911	0	0.0934958	0.00794169	0	0	0.0189092
	1	0.0485164	0.00257808	0.00169125	-0.00525928	0.0869758	0.0126899	0.00320916	-0.000902921	0.0186346
	2	0.0400303	-0.000771078	0.00210362	-0.00832612	0.0809954	0.0170529	0.00586953	-0.00193943	0.0183432
	3	0.0333573	-0.00338081	0.00227979	-0.00968965	0.0753975	0.0210752	0.00808538	-0.00306531	0.0180232
	4	0.0280824	-0.00540241	0.00226992	-0.00973201	0.0700621	0.0247861	0.0099365	-0.004245	0.0176657
	5	0.0238856	-0.00695546	0.00211776	-0.0087601	0.0649006	0.0282049	0.0114862	-0.0054503	0.0172651
	6	0.0205175	-0.00813219	0.00185497	-0.00701205	0.059851	0.0313431	0.0127822	-0.00665797	0.0168165
	7	0.0177853	-0.00900356	0.00150744	-0.00467842	0.0548655	0.0342152	0.0138615	-0.00784941	0.0163183
	8	0.015541	-0.00962701	0.00109741	-0.00191525	0.0499186	0.0368232	0.0147535	-0.00900982	0.0157703
	9	0.0136704	-0.0100464	0.000642012	0.00115455	0.0449892	0.0391722	0.0154804	-0.0101261	0.0151731
	10	0.0120836	-0.0102967	0.000154131	0.00443601	0.0400697	0.0412653	0.0160598	-0.0111888	0.0145265
	11	0.0107132	-0.0104051	-0.000353783	0.00784835	0.0351578	0.0430964	0.0165061	-0.0121888	0.013833
	12	0.00950724	-0.0103938	-0.000872773	0.01132	0.030257	0.0446679	0.0168298	-0.0131194	0.0130944
70	0	0.0593467	0.0068558	0.00100391	0	0.0934958	0.00799844	0	0	0.0189092
	1	0.0485235	0.00256688	0.00171817	-0.00525613	0.0869757	0.0128035	0.00321138	-0.000903921	0.0186414
	2	0.0400454	-0.000786501	0.00212944	-0.00830867	0.0809924	0.0172213	0.00587507	-0.00194204	0.0183561
	3	0.0333778	-0.00339895	0.00230162	-0.00964694	0.0753864	0.021293	0.00809431	-0.00306995	0.0180411
	4	0.0281079	-0.00542409	0.00228993	-0.00966184	0.0700377	0.0250469	0.00995031	-0.00425235	0.0176881
	5	0.0239142	-0.00698023	0.00213431	-0.00865645	0.0648605	0.028501	0.0115049	-0.00546045	0.0172904
	6	0.0205477	-0.00815849	0.00186744	-0.00687197	0.0597884	0.0316747	0.0128057	-0.00667135	0.0168447
	7	0.017817	-0.00903203	0.00151684	-0.00450424	0.0547815	0.0345734	0.0138902	-0.00786663	0.0163494
	8	0.015574	-0.00965697	0.00110383	-0.00170704	0.0498076	0.0372046	0.014787	-0.00903039	0.015804
	9	0.0137026	-0.0100775	0.000644417	0.00140065	0.0448506	0.0395736	0.0155184	-0.0101509	0.0152076
	10	0.012115	-0.0103282	0.000153508	0.0047188	0.0399016	0.0416745	0.0161026	-0.0112172	0.0145617
	11	0.0107433	-0.0104367	-0.000357916	0.00816072	0.0349592	0.0435109	0.0165526	-0.0122209	0.0138678
	12	0.00953631	-0.0104252	-0.000879015	0.0116647	0.0300265	0.0450762	0.0168817	-0.0131555	0.0131285
71	0	0.0593467	0.00684275	0.00103047	0	0.0934958	0.00804048	0	0	0.0189092
	1	0.0485334	0.00254966	0.00174524	-0.005254	0.0869766	0.0129031	0.00321358	-0.000904893	0.0186485
	2	0.0400624	-0.000806259	0.00215341	-0.00829083	0.0809894	0.017373	0.00587998	-0.00194456	0.0183691
	3	0.0334014	-0.00342247	0.00232494	-0.00960975	0.0753744	0.0214903	0.0081036	-0.00307471	0.0180595
	4	0.028136	-0.00545096	0.00231046	-0.00959765	0.0700146	0.0252819	0.0099643	-0.00425949	0.0177103
	5	0.0239451	-0.00700883	0.00215134	-0.00856103	0.0648193	0.0287742	0.0115237	-0.00547059	0.0173163
	6	0.0205811	-0.00818954	0.00188188	-0.00674689	0.0597304	0.031977	0.0128297	-0.00668508	0.0168743
	7	0.0178528	-0.00906504	0.00152873	-0.0043486	0.0547007	0.0349014	0.0139191	-0.00788357	0.0163823
	8	0.01561	-0.00969154	0.00111193	-0.00151607	0.0497033	0.0375556	0.0148207	-0.00905147	0.0158385
	9	0.0137385	-0.0101129	0.000649501	0.00162618	0.0447207	0.0399349	0.0155573	-0.0101756	0.0152433
	10	0.0121502	-0.0103641	0.000154994	0.00497226	0.0397448	0.042044	0.0161455	-0.0112457	0.0145975
	11	0.0107781	-0.0104728	-0.000358727	0.00844509	0.0347738	0.0438767	0.0166014	-0.0122535	0.0139032
	12	0.00956949	-0.0104613	-0.000882999	0.0119852	0.0298101	0.0454441	0.0169367	-0.0131928	0.0131636
72	0	0.0593467	0.0068302	0.00106114	0	0.0934958	0.00807586	0	0	0.0189092
	1	0.048543	0.00253446	0.00177419	-0.00524897	0.0869761	0.0129928	0.00321521	-0.000905914	0.0186554
	2	0.040081	-0.000825842	0.00218347	-0.0082755	0.0809837	0.0175106	0.00588515	-0.00194726	0.0183822
	3	0.0334267	-0.0034461	0.00235332	-0.00957467	0.0753614	0.0216679	0.00811296	-0.00307926	0.0180771
	4	0.028166	-0.00547693	0.00233632	-0.00953726	0.0699875	0.0255001	0.00997823	-0.00426673	0.0177325
	5	0.0239794	-0.007038	0.00217543	-0.00847604	0.0647799	0.0290235	0.0115426	-0.00548105	0.017343
	6	0.0206196	-0.00822166	0.00190416	-0.00663533	0.0596719	0.0322541	0.0128535	-0.00669848	0.0169049
	7	0.017893	-0.00909961	0.00154773	-0.00420481	0.0546229	0.035204	0.0139479	-0.0079009	0.0164152
	8	0.0156515	-0.00972782	0.0011281	-0.00134036	0.0496036	0.0378706	0.0148549	-0.00907238	0.0158731
	9	0.0137804	-0.0101506	0.00066212	0.00182764	0.0445976	0.0402604	0.0155958	-0.0102002	0.0152786
	10	0.0121928	-0.010403	0.000165221	0.00520267	0.0395964	0.0423679	0.0161902	-0.0112743	0.0146328
	11	0.0108201	-0.0105128	-0.000351745	0.00871029	0.0345978	0.0442052	0.0166527	-0.0122869	0.0139386
	12	0.00960922	-0.0105028	-0.000879692	0.0122841	0.029608	0.0457739	0.0169921	-0.013232	0.0131982
73	0	0.0593467	0.00681877	0.00110193	0	0.0934958	0.0081088	0	0	0.0189092
	1	0.0485561	0.00251774	0.00181809	-0.00524793	0.0869738	0.0130761	0.00321747	-0.000907023	0.0186623
	2	0.0401044	-0.00084765	0.00222688	-0.00826216	0.0809774	0.0176359	0.00589073	-0.00194968	0.0183944
	3	0.0334579	-0.00347122	0.00239523	-0.00954212	0.0753446	0.0218359	0.00812257	-0.00308401	0.0180947
	4	0.0282044	-0.00550641	0.00237728	-0.00948528	0.0699622	0.0257009	0.00999242	-0.00427426	0.0177552
	5	0.0240247	-0.0070719	0.00221532	-0.00840157	0.0647388	0.0292539	0.0115614	-0.00549118	0.0173702
	6	0.0206689	-0.00825937	0.00194117	-0.00653188	0.0596153	0.0325122	0.0128771	-0.00671225	0.0169352
	7	0.0179456	-0.0091404	0.00158191	-0.00407226	0.0545479	0.0354761	0.0139771	-0.00791806	0.0164478
	8	0.015706	-0.00977145	0.00115857	-0.00118441	0.0495085	0.0381552	0.0148884	-0.00909299	0.015907
	9	0.0138373	-0.0101969	0.000689852	0.00201038	0.0444804	0.0405452	0.0156357	-0.0102248	0.0153128
	10	0.0122505	-0.0104518	0.000189377	0.00541856	0.0394547	0.0426594	0.0162371	-0.0113038	0.0146676
	11	0.0108766	-0.0105645	-0.000331768	0.00895921	0.0344331	0.0445004	0.0167043	-0.0123222	0.0139731
	12	0.00966553	-0.0105561	-0.000862429	0.0125566	0.0294174	0.0460624	0.0170487	-0.0132724	0.013232
74	0	0.0593467	0.00680728	0.00113674	0	0.0934958	0.00812003	0	0	0.0189092
	1	0.0485674	0.00250142	0.00185426	-0.00524826	0.086973	0.0131317	0.00321968	-0.00090773	0.0186683
	2	0.0401245	-0.000866818	0.00226325	-0.00825362	0.08097	0.0177365	0.00589622	-0.00195231	0.0184065
	3	0.0334862	-0.00349445	0.00243215	-0.00952283	0.0753332	0.0219711	0.00813201	-0.00308891	0.0181126
	4	0.0282409	-0.00553416	0.00241457	-0.00945043	0.0699392	0.0258678	0.0100059	-0.00428134	0.0177783
	5	0.0240662	-0.0071034	0.00225086	-0.00834342	0.064705	0.0294508	0.0115796	-0.00550154	0.017397
	6	0.0207148	-0.00829393	0.0019746	-0.0064495	0.0595676	0.032725	0.0129009	-0.00672571	0.0169648
	7	0.0179941	-0.0091779	0.00161221	-0.00397058	0.0544844	0.0357037	0.0140051	-0.00793474	0.0164792
	8	0.0157578	-0.00981182	0.00118656	-0.00105961	0.0494273	0.0383849	0.0149229	-0.00911353	0.015939
	9	0.0138908	-0.0102401	0.000714778	0.00216538	0.0443789	0.0407841	0.0156775	-0.0102501	0.0153459
	10	0.0123037	-0.0104982	0.000210498	0.00560479	0.0393346	0.0429047	0.016284	-0.0113347	0.0147009
	11	0.0109303	-0.0106129	-0.000313022	0.00916713	0.0342909	0.0447415	0.0167564	-0.0123582	0.014006
	12	0.00971849	-0.0106064	-0.000846321	0.012785	0.0292566	0.0462945	0.0171049	-0.0133127	0.013263
75	0	0.0593467	0.00679884	0.00117219	0	0.0934958	0.00814163	0	0	0.0189092
	1	0.0485781	0.00249002	0.00189199	-0.00524572	0.086968	0.0131999	0.00322207	-0.000909244	0.0186751
	2	0.0401453	-0.000882619	0.0023033	-0.00824562	0.080963	0.0178406	0.00590181	-0.00195557	0.0184196
	3	0.0335173	-0.00351559	0.00247428	-0.00950324	0.0753162	0.0221083	0.00814101	-0.00309389	0.0181313
	4	0.0282788	-0.00555962	0.00245623	-0.00941086	0.0699137	0.0260363	0.0100194	-0.00428918	0.0178013
	5	0.0241101	-0.00713256	0.00229112	-0.00828254	0.0646677	0.029636	0.0115984	-0.00551215	0.0174233
	6	0.0207626	-0.00832678	0.00201226	-0.00637185	0.0595167	0.032926	0.0129239	-0.00673927	0.0169933
	7	0.0180466	-0.00921444	0.00164785	-0.0038722	0.0544179	0.0359076	0.0140345	-0.00795193	0.0165087
	8	0.0158135	-0.00985208	0.00121953	-0.000933054	0.0493427	0.0385991	0.0149598	-0.00913526	0.0159701
	9	0.0139473	-0.0102844	0.000744131	0.00232205	0.0442782	0.0410059	0.0157198	-0.0102772	0.0153777
	10	0.0123617	-0.0105455	0.000237597	0.00578175	0.0392139	0.0431234	0.0163317	-0.0113669	0.0147326
	11	0.0109885	-0.010663	-0.000288561	0.00936365	0.0341535	0.0449523	0.0168085	-0.0123946	0.0140359
	12	0.00977618	-0.0106582	-0.000824642	0.013006	0.0291012	0.0464987	0.0171625	-0.0133526	0.0132916
76	0	0.0593467	0.00679021	0.00120162	0	0.0934958	0.00815647	0	0	0.0189092
	1	0.0485891	0.00247744	0.00192569	-0.00524981	0.0869686	0.0132524	0.00322407	-0.000910431	0.0186818
	2	0.040168	-0.000900647	0.00234096	-0.00824549	0.0809559	0.017928	0.00590617	-0.00195794	0.0184323
	3	0.0335479	-0.00353771	0.00251286	-0.00948933	0.0753038	0.0222288	0.00814923	-0.00309864	0.018149
	4	0.0283164	-0.00558526	0.00249413	-0.00938092	0.0698927	0.0261748	0.0100325	-0.0042963	0.0178227
	5	0.0241522	-0.00716181	0.00232696	-0.00824036	0.0646364	0.0297917	0.0116153	-0.00552185	0.0174475
	6	0.0208103	-0.00835975	0.0020464	-0.00631299	0.0594731	0.0330858	0.012947	-0.00675226	0.0170189
	7	0.0180983	-0.00925127	0.0016798	-0.00378861	0.0543596	0.0360793	0.0140652	-0.00796917	0.0165363
	8	0.0158667	-0.00989313	0.00124813	-0.000821647	0.0492719	0.0387803	0.0149961	-0.00915763	0.0159989
	9	0.0140026	-0.0103286	0.000770734	0.00245138	0.0441907	0.0411855	0.0157616	-0.0103045	0.0154067
	10	0.0124176	-0.0105926	0.000261724	0.00592893	0.0391128	0.0432971	0.016378	-0.0113981	0.0147601
	11	0.0110444	-0.0107119	-0.000267047	0.00953375	0.0340371	0.0451214	0.0168607	-0.0124293	0.0140625
	12	0.0098324	-0.0107081	-0.000805804	0.0131968	0.0289668	0.0466564	0.0172211	-0.0133909	0.0133151
77	0	0.0593467	0.00677686	0.00122211	0	0.0934958	0.00817721	0	0	0.0189092
	1	0.0486019	0.00245896	0.00195226	-0.00525158	0.0869616	0.0133094	0.00322504	-0.000911057	0.0186881
	2	0.0401892	-0.000922398	0.00236998	-0.00823863	0.0809454	0.0180193	0.00591012	-0.00196044	0.0184442
	3	0.0335767	-0.00356219	0.00254192	-0.00947091	0.0752866	0.0223386	0.00815735	-0.00310307	0.0181649
	4	0.0283498	-0.00561271	0.00252167	-0.00935419	0.069867	0.0263024	0.010044	-0.00430288	0.0178419
	5	0.0241918	-0.00719244	0.00235308	-0.00820051	0.0646005	0.0299239	0.0116325	-0.00553132	0.0174684
	6	0.0208544	-0.00839382	0.00207083	-0.00625157	0.0594247	0.0332305	0.0129716	-0.00676562	0.0170423
	7	0.0181442	-0.00928914	0.00170118	-0.00370154	0.0543014	0.0362342	0.0140954	-0.00798726	0.0165614
	8	0.015915	-0.00993371	0.00126779	-0.00071897	0.0491995	0.0389342	0.0150318	-0.00918037	0.0160245
	9	0.0140515	-0.0103718	0.00078814	0.00257007	0.0441069	0.0413345	0.0158019	-0.0103309	0.0154311
	10	0.0124667	-0.0106371	0.000276774	0.00606878	0.0390157	0.0434424	0.0164245	-0.0114279	0.0147838
	11	0.011094	-0.010757	-0.000254469	0.00969262	0.0339239	0.0452566	0.0169138	-0.0124625	0.0140833
	12	0.00988149	-0.0107545	-0.000795708	0.0133717	0.0288405	0.0467782	0.0172789	-0.0134279	0.0133319
78	0	0.0593467	0.00676698	0.00124431	0	0.0934958	0.0081932	0	0	0.0189092
	1	0.048612	0.00244581	0.00197921	-0.0052509	0.0869595	0.0133617	0.00322675	-0.000912479	0.0186939
	2	0.0402087	-0.000938347	0.0023982	-0.00823302	0.0809384	0.0180911	0.00591495	-0.00196338	0.0184543
	3	0.0336019	-0.00358136	0.00256955	-0.00946272	0.075273	0.0224292	0.00816477	-0.00310773	0.0181788
	4	0.0283826	-0.00563543	0.00254844	-0.0093378	0.0698456	0.0263983	0.0100564	-0.00431001	0.0178577
	5	0.0242305	-0.00721912	0.00237895	-0.00816683	0.0645691	0.0300334	0.011652	-0.00554193	0.0174871
	6	0.0208961	-0.00842479	0.00209411	-0.0061953	0.0593864	0.0333514	0.0129965	-0.0067805	0.0170631
	7	0.0181894	-0.00932334	0.00172316	-0.0036327	0.0542516	0.0363551	0.0141256	-0.00800646	0.016583
	8	0.0159616	-0.00997108	0.00128784	-0.000636526	0.0491408	0.0390515	0.0150665	-0.0092029	0.0160451
	9	0.0140993	-0.0104109	0.000806118	0.00267147	0.0440373	0.0414495	0.0158428	-0.0103565	0.0154512
	10	0.0125158	-0.0106773	0.00029247	0.00618714	0.0389322	0.0435491	0.0164721	-0.0114568	0.0148013
	11	0.0111432	-0.010799	-0.000241108	0.00982553	0.0338297	0.0453519	0.0169662	-0.0124951	0.014097
	12	0.00992975	-0.0107981	-0.000785268	0.0135082	0.0287391	0.0468628	0.0173317	-0.0134634	0.0133414
79	0	0.0593467	0.00675626	0.00126374	0	0.0934958	0.00820732	0	0	0.0189092
	1	0.0486226	0.00243276	0.00200102	-0.00525281	0.0869564	0.013396	0.00322868	-0.000913635	0.0186986
	2	0.0402255	-0.000954336	0.00242018	-0.0082384	0.0809307	0.0181448	0.00591861	-0.00196586	0.0184632
	3	0.0336274	-0.00360075	0.00259103	-0.00946507	0.0752597	0.0224887	0.00817261	-0.00311228	0.0181898
	4	0.028415	-0.00565876	0.00256968	-0.00932749	0.0698249	0.0264721	0.0100707	-0.00431764	0.0178719
	5	0.0242667	-0.00724666	0.0023979	-0.0081374	0.0645446	0.0301192	0.0116716	-0.00555337	0.0175039
	6	0.0209363	-0.00845549	0.00211205	-0.00615671	0.0593534	0.0334379	0.0130212	-0.00679594	0.0170809
	7	0.0182313	-0.00935717	0.00173936	-0.00358333	0.0542124	0.0364392	0.0141546	-0.00802488	0.0166
	8	0.0160049	-0.0100065	0.00130216	-0.000570887	0.0490934	0.0391344	0.0151018	-0.00922415	0.0160619
	9	0.0141443	-0.0104472	0.000818298	0.00275151	0.0439785	0.0415255	0.0158849	-0.010381	0.0154656
	10	0.0125612	-0.0107153	0.000302449	0.00627983	0.0388652	0.0436155	0.0165191	-0.0114847	0.014812
	11	0.0111878	-0.0108386	-0.000233956	0.00992092	0.033758	0.0454096	0.0170136	-0.0125257	0.0141037
	12	0.0099733	-0.0108384	-0.000779807	0.0136042	0.0286635	0.0469118	0.0173794	-0.0134953	0.0133462
80	0	0.0593467	0.00674683	0.00128151	0	0.0934958	0.00821396	0	0	0.0189092
	1	0.0486299	0.00242052	0.00201983	-0.00526216	0.0869527	0.0134226	0.00322953	-0.0009146	0.0187031
	2	0.0402433	-0.000970014	0.00243889	-0.0082496	0.0809226	0.0181774	0.00592278	-0.00196851	0.01847
	3	0.0336536	-0.00362058	0.00261023	-0.009468	0.0752459	0.0225361	0.00818275	-0.00311762	0.0182001
	4	0.0284463	-0.00568294	0.00258685	-0.00931459	0.0698094	0.026532	0.0100859	-0.00432635	0.0178853
	5	0.024303	-0.00727414	0.00241432	-0.00811858	0.0645227	0.0301801	0.0116915	-0.00556577	0.0175184
	6	0.0209749	-0.0084863	0.00212688	-0.00612988	0.0593273	0.0334971	0.0130453	-0.00681097	0.0170948
	7	0.018272	-0.00938953	0.00175246	-0.00354291	0.0541802	0.0364978	0.0141851	-0.00804253	0.0166139
	8	0.0160479	-0.0100398	0.00131319	-0.000518641	0.0490516	0.0391872	0.015139	-0.00924488	0.0160735
	9	0.0141881	-0.0104824	0.000827196	0.00281446	0.0439306	0.0415702	0.0159271	-0.010405	0.0154737
	10	0.0126043	-0.0107522	0.00030853	0.00634446	0.0388147	0.0436531	0.0165617	-0.0115112	0.0148163
	11	0.01123	-0.0108761	-0.000229471	0.00998522	0.0337052	0.0454396	0.0170566	-0.0125533	0.0141062
	12	0.0100138	-0.0108773	-0.000778102	0.0136707	0.0286091	0.0469318	0.017422	-0.0135256	0.0133441
81	0	0.0593467	0.0067384	0.00128958	0	0.0934958	0.00821671	0	0	0.0189092
	1	0.0486408	0.00240871	0.00202831	-0.0052704	0.0869485	0.0134316	0.00323158	-0.00091595	0.0187055
	2	0.040263	-0.000986029	0.00244879	-0.00825521	0.0809133	0.0182018	0.0059299	-0.00197218	0.0184762
	3	0.0336787	-0.00364079	0.00261845	-0.00946209	0.0752364	0.022573	0.00819447	-0.0031242	0.0182097
	4	0.0284764	-0.00570625	0.00259469	-0.00930683	0.069795	0.02657	0.0101018	-0.00433628	0.0178962
	5	0.0243352	-0.00730062	0.00242083	-0.00810631	0.0645056	0.0302171	0.0117113	-0.00557795	0.0175288
	6	0.021009	-0.00851389	0.0021319	-0.00610736	0.0593057	0.0335339	0.0130713	-0.00682555	0.0171055
	7	0.0183084	-0.00941771	0.00175561	-0.0035117	0.0541506	0.0365297	0.0142176	-0.00806005	0.0166225
	8	0.0160851	-0.0100694	0.00131446	-0.000479182	0.0490179	0.0392121	0.0151765	-0.00926543	0.0160787
	9	0.0142243	-0.0105133	0.000825837	0.00285418	0.043896	0.0415893	0.015965	-0.0104277	0.0154753
	10	0.0126393	-0.0107833	0.000305872	0.00638259	0.0387793	0.0436655	0.0165999	-0.0115349	0.0148162
	11	0.0112631	-0.0109084	-0.000234709	0.0100249	0.03367	0.0454436	0.0170945	-0.0125794	0.0141017
	12	0.0100436	-0.0109103	-0.000782953	0.0137082	0.0285728	0.0469357	0.0174564	-0.0135536	0.013342
82	0	0.0593467	0.00672413	0.00130336	0	0.0934958	0.00822799	0	0	0.0189092
	1	0.0486541	0.00238991	0.00204404	-0.00526969	0.0869423	0.0134585	0.00323598	-0.000917938	0.0187095
	2	0.0402851	-0.00100929	0.00246261	-0.00824421	0.0809065	0.0182409	0.00593859	-0.00197669	0.0184839
	3	0.0337085	-0.00366749	0.00263172	-0.00945068	0.0752244	0.0226132	0.00820688	-0.00313183	0.0182188
	4	0.0285101	-0.00573663	0.00260635	-0.00929228	0.0697799	0.0266093	0.010118	-0.00434588	0.017905
	5	0.0243723	-0.0073323	0.00243066	-0.00808308	0.0644857	0.0302559	0.0117337	-0.00558983	0.0175381
	6	0.0210498	-0.00854641	0.0021395	-0.00607708	0.0592778	0.0335681	0.0131002	-0.00684033	0.0171127
	7	0.0183508	-0.00945199	0.00176096	-0.0034744	0.0541187	0.0365575	0.0142516	-0.00807774	0.0166264
	8	0.0161269	-0.0101053	0.00131672	-0.000441981	0.0489852	0.0392347	0.0152109	-0.00928519	0.0160792
	9	0.0142652	-0.0105496	0.000826418	0.00288937	0.0438624	0.0416051	0.0159996	-0.0104484	0.0154741
	10	0.0126785	-0.0108211	0.00030337	0.00641925	0.0387462	0.0436733	0.0166344	-0.0115577	0.0148108
	11	0.0112989	-0.010947	-0.000236939	0.01006	0.033636	0.0454506	0.0171256	-0.0126041	0.0140987
	12	0.0100764	-0.0109488	-0.000785634	0.0137418	0.0285362	0.0469453	0.017485	-0.0135796	0.0133413
83	0	0.0593467	0.00671685	0.00131006	0	0.0934958	0.00823706	0	0	0.0189092
	1	0.0486644	0.00237798	0.0020495	-0.00526286	0.0869424	0.0134798	0.00323986	-0.000919868	0.0187136
	2	0.0403042	-0.00102478	0.00246829	-0.00824031	0.0809024	0.0182635	0.00594571	-0.00198129	0.0184896
	3	0.0337319	-0.00368693	0.00263639	-0.00944674	0.0752179	0.0226353	0.0082176	-0.00313792	0.0182244
	4	0.0285375	-0.00575718	0.00260972	-0.00928273	0.0697698	0.0266313	0.0101348	-0.00435397	0.0179112
	5	0.0244038	-0.00735356	0.0024323	-0.00806938	0.0644689	0.0302742	0.0117569	-0.00560065	0.0175424
	6	0.0210834	-0.00856942	0.00213944	-0.00605865	0.0592584	0.0335811	0.0131284	-0.0068538	0.0171139
	7	0.018384	-0.00947659	0.00175826	-0.0034573	0.0540999	0.0365664	0.0142803	-0.00809299	0.0166244
	8	0.0161593	-0.0101303	0.00131287	-0.000428026	0.0489665	0.0392376	0.01524	-0.00930113	0.0160758
	9	0.014296	-0.0105761	0.000819895	0.00290417	0.0438457	0.0416015	0.0160287	-0.0104663	0.0154667
	10	0.0127061	-0.0108485	0.000297954	0.00643273	0.0387298	0.043669	0.0166603	-0.0115773	0.014806
	11	0.0113236	-0.0109744	-0.000241981	0.0100721	0.0336179	0.0454491	0.0171492	-0.0126249	0.0140965
	12	0.0100971	-0.0109761	-0.000790486	0.0137516	0.0285158	0.0469456	0.0175044	-0.0136017	0.013341
84	0	0.0593467	0.00670054	0.00131488	0	0.0934958	0.0082374	0	0	0.0189092
	1	0.0486766	0.00235842	0.00205433	-0.00526839	0.0869398	0.0134813	0.00324233	-0.000922041	0.0187153
	2	0.0403228	-0.0010483	0.00247178	-0.00824856	0.0808987	0.0182646	0.00595136	-0.00198442	0.0184912
	3	0.0337563	-0.00371106	0.0026382	-0.00945235	0.0752124	0.0226363	0.00822902	-0.00314274	0.0182269
	4	0.0285675	-0.00578161	0.00260944	-0.0092871	0.0697596	0.0266291	0.0101523	-0.00436129	0.0179121
	5	0.0244368	-0.00737951	0.00243006	-0.00807147	0.0644581	0.0302676	0.0117793	-0.00561028	0.0175404
	6	0.0211163	-0.00859671	0.00213417	-0.00606352	0.0592501	0.0335715	0.0131513	-0.00686486	0.017109
	7	0.0184162	-0.00950389	0.00175159	-0.0034667	0.0540934	0.0365514	0.0143035	-0.00810449	0.0166182
	8	0.01619	-0.0101589	0.00130316	-0.000437502	0.048964	0.0392175	0.0152632	-0.00931425	0.0160657
	9	0.0143233	-0.0106054	0.000811425	0.00289331	0.0438452	0.0415806	0.016049	-0.0104808	0.0154594
	10	0.0127301	-0.0108776	0.000290004	0.00642028	0.0387292	0.0436512	0.0166784	-0.011593	0.0148015
	11	0.0113433	-0.0110031	-0.000249623	0.0100579	0.0336165	0.0454335	0.0171633	-0.0126417	0.0140942
	12	0.0101142	-0.0110038	-0.000799555	0.0137373	0.0285162	0.04693	0.0175168	-0.0136182	0.0133379
85	0	0.0593467	0.00669715	0.00131353	0	0.0934958	0.00825012	0	0	0.0189092
	1	0.048684	0.00235016	0.00205248	-0.00527083	0.0869372	0.0134936	0.00324506	-0.000922649	0.0187154
	2	0.0403369	-0.00105733	0.0024689	-0.0082487	0.0808937	0.0182764	0.00595955	-0.00198661	0.0184925
	3	0.0337769	-0.00372058	0.00263389	-0.00945184	0.075202	0.022645	0.00824304	-0.0031474	0.0182267
	4	0.0285918	-0.00579303	0.00260392	-0.00928478	0.069748	0.0266339	0.0101711	-0.0043681	0.017909
	5	0.0244615	-0.00739261	0.00242206	-0.00807165	0.0644485	0.0302698	0.0117985	-0.00561834	0.0175346
	6	0.0211405	-0.00861006	0.0021254	-0.00606817	0.0592415	0.0335681	0.0131708	-0.00687328	0.0171019
	7	0.0184393	-0.00951892	0.00174025	-0.00347113	0.0540883	0.0365432	0.0143231	-0.00811434	0.0166075
	8	0.0162099	-0.0101751	0.00129405	-0.000442377	0.0489605	0.0392073	0.0152801	-0.00932544	0.0160579
	9	0.0143402	-0.0106218	0.000803789	0.00288747	0.0438412	0.0415727	0.0160639	-0.0104931	0.0154545
	10	0.0127431	-0.0108941	0.000283554	0.00641373	0.0387238	0.0436446	0.0166896	-0.0116064	0.0147989
	11	0.0113541	-0.0110191	-0.000256861	0.0100517	0.0336122	0.0454266	0.017173	-0.0126549	0.0140909
	12	0.010123	-0.0110191	-0.000807555	0.0137313	0.028513	0.0469228	0.0175253	-0.013631	0.013334
86	0	0.0593467	0.00668715	0.00130613	0	0.0934958	0.00828422	0	0	0.0189092
	1	0.0486923	0.00234006	0.00204371	-0.00526637	0.0869335	0.0135266	0.00325046	-0.000924065	0.0187166
	2	0.0403532	-0.00106729	0.00245845	-0.0082421	0.0808835	0.0183064	0.00597066	-0.00199042	0.0184922
	3	0.0337977	-0.00373206	0.00262217	-0.00944222	0.0751895	0.0226715	0.00825893	-0.00315316	0.0182235
	4	0.0286131	-0.00580578	0.00258944	-0.009276	0.0697361	0.026658	0.0101875	-0.00437491	0.0179033
	5	0.0244821	-0.00740505	0.00240669	-0.00806617	0.064436	0.0302879	0.0118153	-0.00562542	0.0175277
	6	0.0211598	-0.00862381	0.00210723	-0.00606122	0.0592315	0.0335815	0.0131879	-0.00688159	0.0170915
	7	0.018455	-0.00953353	0.0017247	-0.0034629	0.0540788	0.0365535	0.0143378	-0.00812386	0.0165998
	8	0.0162221	-0.0101894	0.00128039	-0.000433842	0.0489492	0.0392187	0.015293	-0.00933601	0.0160531
	9	0.0143481	-0.0106359	0.000791695	0.00289688	0.0438273	0.0415841	0.0160733	-0.0105048	0.015452
	10	0.0127485	-0.0109072	0.000270837	0.00642449	0.0387097	0.0436552	0.0166978	-0.0116179	0.0147958
	11	0.0113574	-0.0110311	-0.000270153	0.0100634	0.0335978	0.0454364	0.0171801	-0.012666	0.0140873
	12	0.0101243	-0.0110298	-0.000821365	0.0137437	0.0284982	0.0469318	0.0175313	-0.0136416	0.0133298
87	0	0.0593467	0.00668029	0.00130556	0	0.0934958	0.00831389	0	0	0.0189092
	1	0.0487046	0.00233317	0.00204124	-0.00526526	0.0869276	0.0135536	0.00325616	-0.000926198	0.0187152
	2	0.0403731	-0.00107631	0.00245471	-0.00823901	0.0808756	0.0183308	0.00598125	-0.00199414	0.0184881
	3	0.03382	-0.003743	0.00261534	-0.00944028	0.0751826	0.0226941	0.00827024	-0.00315757	0.0182171
	4	0.0286361	-0.00581693	0.00258152	-0.00927791	0.0697289	0.0266747	0.0101995	-0.00437939	0.0178957
	5	0.0245051	-0.00741827	0.00239558	-0.00806682	0.0644318	0.0303008	0.0118279	-0.00563082	0.0175168
	6	0.0211801	-0.00863868	0.00209903	-0.00606012	0.0592281	0.0335908	0.0131984	-0.00688797	0.0170833
	7	0.0184724	-0.00954874	0.00171866	-0.00346129	0.0540739	0.0365635	0.0143469	-0.00813121	0.0165945
	8	0.0162355	-0.0102052	0.00127608	-0.00043062	0.0489421	0.0392285	0.015299	-0.00934447	0.0160502
	9	0.0143594	-0.0106513	0.000786624	0.00290176	0.0438199	0.0415935	0.0160784	-0.010513	0.0154487
	10	0.0127581	-0.010922	0.000265017	0.00643066	0.038702	0.0436641	0.0167021	-0.0116257	0.0147921
	11	0.0113654	-0.0110453	-0.000276695	0.0100706	0.0335898	0.0454448	0.0171835	-0.0126733	0.0140832
	12	0.0101308	-0.0110433	-0.000828597	0.0137517	0.0284899	0.0469397	0.0175339	-0.0136485	0.0133253
88	0	0.0593467	0.00667482	0.00129918	0	0.0934958	0.00833437	0	0	0.0189092
	1	0.0487151	0.00232613	0.00203357	-0.00526554	0.0869258	0.0135725	0.00326151	-0.00092752	0.0187126
	2	0.0403877	-0.00108481	0.0024436	-0.00824181	0.080875	0.0183486	0.00598788	-0.00199592	0.0184833
	3	0.0338363	-0.00375111	0.00260299	-0.00944841	0.0751818	0.0227063	0.00827804	-0.00315938	0.0182112
	4	0.0286532	-0.00582682	0.00256569	-0.00928574	0.0697316	0.026684	0.0102084	-0.00438196	0.0178868
	5	0.0245197	-0.00742963	0.00238325	-0.00807307	0.0644358	0.0303061	0.0118354	-0.00563432	0.0175104
	6	0.0211918	-0.00865007	0.00208945	-0.0060662	0.059231	0.0335967	0.013205	-0.00689253	0.0170798
	7	0.01848	-0.00956057	0.00171134	-0.00346549	0.054075	0.0365691	0.0143511	-0.00813698	0.0165934
	8	0.0162414	-0.0102163	0.00126822	-0.000433201	0.048943	0.0392341	0.0153027	-0.00935008	0.0160488
	9	0.0143637	-0.0106617	0.000778241	0.00290052	0.0438207	0.041599	0.0160816	-0.0105184	0.015447
	10	0.012761	-0.0109317	0.000256157	0.00643053	0.0387026	0.0436696	0.0167048	-0.0116308	0.0147901
	11	0.0113669	-0.011054	-0.000285991	0.0100714	0.0335901	0.0454502	0.0171858	-0.0126783	0.014081
	12	0.0101311	-0.0110511	-0.000838282	0.0137533	0.0284898	0.0469451	0.0175358	-0.0136531	0.0133229
89	0	0.0593467	0.00667565	0.00129655	0	0.0934958	0.00835862	0	0	0.0189092
	1	0.0487224	0.00232516	0.00202728	-0.00526767	0.0869266	0.013596	0.00326358	-0.000927725	0.0187106
	2	0.0403988	-0.00108557	0.00243605	-0.00824939	0.0808752	0.0183664	0.00599185	-0.00199611	0.0184803
	3	0.0338502	-0.00375426	0.00259173	-0.00945556	0.0751854	0.0227216	0.00828387	-0.00316017	0.0182054
	4	0.0286658	-0.00583216	0.0025587	-0.0092907	0.0697362	0.0266947	0.0102135	-0.00438361	0.0178832
	5	0.0245303	-0.00743556	0.00237974	-0.00807763	0.0644392	0.0303168	0.0118404	-0.00563712	0.0175096
	6	0.021199	-0.00865719	0.00208881	-0.00606817	0.0592324	0.0336065	0.0132083	-0.00689666	0.0170813
	7	0.0184864	-0.00956765	0.00171035	-0.00346551	0.0540759	0.0365789	0.0143543	-0.00814112	0.0165947
	8	0.0162469	-0.0102233	0.00126687	-0.000431593	0.0489434	0.0392438	0.0153059	-0.00935422	0.0160498
	9	0.0143686	-0.0106685	0.000776551	0.0029035	0.0438205	0.0416087	0.0160848	-0.0105225	0.0154478
	10	0.0127652	-0.0109383	0.000254128	0.00643469	0.0387017	0.0436791	0.0167078	-0.0116349	0.0147907
	11	0.0113705	-0.0110604	-0.000288347	0.0100766	0.0335885	0.0454597	0.0171887	-0.0126823	0.0140813
	12	0.0101341	-0.0110572	-0.00084095	0.0137593	0.0284876	0.0469544	0.0175385	-0.0136571	0.013323
90	0	0.0593467	0.00667916	0.00129748	0	0.0934958	0.00838026	0	0	0.0189092
	1	0.0487292	0.00232879	0.00202666	-0.00527445	0.0869262	0.0136117	0.00326566	-0.000927691	0.0187096
	2	0.0404109	-0.00108495	0.00243116	-0.00825668	0.0808783	0.0183799	0.00599602	-0.00199649	0.0184766
	3	0.0338626	-0.00375659	0.00259182	-0.00946104	0.0751897	0.0227301	0.00828776	-0.00316128	0.0182036
	4	0.0286773	-0.00583565	0.00256292	-0.00929645	0.0697398	0.0267027	0.0102177	-0.00438591	0.017884
	5	0.0245392	-0.00744103	0.00238734	-0.00808093	0.0644411	0.0303235	0.0118432	-0.00564076	0.0175125
	6	0.021208	-0.00866324	0.00209608	-0.00606987	0.059234	0.0336133	0.0132114	-0.00690038	0.017084
	7	0.0184955	-0.00957425	0.00171725	-0.00346587	0.0540772	0.0365856	0.0143576	-0.00814494	0.0165971
	8	0.0162562	-0.0102304	0.00127338	-0.000430817	0.0489443	0.0392506	0.0153094	-0.00935812	0.016052
	9	0.0143779	-0.0106761	0.000782651	0.00290524	0.043821	0.0416155	0.0160883	-0.0105265	0.0154498
	10	0.0127744	-0.0109462	0.000259794	0.00643725	0.0387017	0.0436858	0.0167113	-0.011639	0.0147925
	11	0.0113797	-0.0110687	-0.000283133	0.0100798	0.033588	0.0454663	0.0171922	-0.0126864	0.0140829
	12	0.0101432	-0.0110658	-0.000836205	0.0137632	0.0284866	0.046961	0.017542	-0.0136613	0.0133243
91	0	0.0593467	0.00668192	0.00129827	0	0.0934958	0.0083951	0	0	0.0189092
	1	0.048737	0.00232863	0.00202221	-0.00527661	0.0869293	0.0136246	0.00326781	-0.000927817	0.0187071
	2	0.0404205	-0.00108817	0.00243232	-0.00825806	0.0808825	0.0183874	0.00599821	-0.00199713	0.0184757
	3	0.0338722	-0.00376082	0.00259772	-0.00946397	0.0751932	0.0227367	0.00829053	-0.00316306	0.0182051
	4	0.0286847	-0.00584199	0.00257267	-0.00929756	0.0697415	0.0267077	0.0102196	-0.00438895	0.0178873
	5	0.0245474	-0.00744791	0.00239667	-0.00808109	0.0644426	0.0303286	0.0118456	-0.00564389	0.0175156
	6	0.0212169	-0.00867067	0.00210497	-0.00606924	0.0592352	0.0336184	0.0132142	-0.00690361	0.0170869
	7	0.0185049	-0.0095822	0.00172569	-0.00346454	0.054078	0.0365908	0.0143606	-0.00814827	0.0165998
	8	0.016266	-0.0102389	0.00128134	-0.000428888	0.0489447	0.0392557	0.0153125	-0.00936156	0.0160545
	9	0.014388	-0.010685	0.000790109	0.0029077	0.043821	0.0416206	0.0160916	-0.01053	0.0154521
	10	0.0127847	-0.0109556	0.000266731	0.00644017	0.0387013	0.0436909	0.0167147	-0.0116426	0.0147946
	11	0.01139	-0.0110784	-0.000276735	0.0100832	0.0335872	0.0454714	0.0171956	-0.0126901	0.0140848
	12	0.0101535	-0.0110759	-0.000830361	0.0137669	0.0284853	0.0469659	0.0175454	-0.0136651	0.013326
92	0	0.0593467	0.00667909	0.00129487	0	0.0934958	0.00840617	0	0	0.0189092
	1	0.0487413	0.00232286	0.00202508	-0.00527614	0.0869303	0.01363	0.00326837	-0.000928121	0.0187083
	2	0.0404262	-0.00109454	0.00244059	-0.00825998	0.0808832	0.0183917	0.00599986	-0.00199855	0.0184788
	3	0.0338765	-0.00376931	0.00261035	-0.00946445	0.0751926	0.022739	0.00829192	-0.0031657	0.0182098
	4	0.028691	-0.00585083	0.00258472	-0.00929751	0.069741	0.02671	0.0102218	-0.00439174	0.0178918
	5	0.0245554	-0.00745717	0.00240813	-0.00808061	0.0644419	0.0303309	0.0118484	-0.00564686	0.0175199
	6	0.0212262	-0.0086804	0.00211584	-0.0060684	0.0592344	0.0336206	0.0132174	-0.00690678	0.017091
	7	0.0185151	-0.00959243	0.00173594	-0.00346343	0.0540771	0.0365929	0.0143642	-0.00815164	0.0166038
	8	0.0162769	-0.0102496	0.00129097	-0.000427535	0.0489437	0.0392578	0.0153165	-0.00936514	0.0160582
	9	0.0143994	-0.0106962	0.0007991	0.00290924	0.0438199	0.0416226	0.0160957	-0.0105338	0.0154556
	10	0.0127965	-0.0109672	0.000275065	0.00644186	0.0387001	0.0436928	0.016719	-0.0116466	0.0147979
	11	0.0114021	-0.0110905	-0.000269075	0.010085	0.0335858	0.0454732	0.0172	-0.0126943	0.0140878
	12	0.0101656	-0.0110883	-0.00082339	0.0137688	0.0284839	0.0469677	0.0175499	-0.0136694	0.0133288
93	0	0.0593467	0.00667795	0.00129384	0	0.0934958	0.00840442	0	0	0.0189092
	1	0.0487425	0.00232125	0.0020308	-0.00527999	0.0869308	0.0136271	0.00326922	-0.000929139	0.0187099
	2	0.0404256	-0.00109853	0.00245178	-0.00826334	0.0808829	0.0183869	0.00600045	-0.0020006	0.0184817
	3	0.0338782	-0.00377355	0.00262119	-0.00946803	0.0751928	0.0227343	0.00829306	-0.0031678	0.0182125
	4	0.0286946	-0.00585543	0.00259522	-0.0093013	0.0697416	0.0267053	0.0102233	-0.00439391	0.0178945
	5	0.0245605	-0.00746222	0.00241828	-0.00808462	0.064443	0.0303262	0.0118503	-0.00564911	0.0175224
	6	0.0212325	-0.00868595	0.00212563	-0.0060726	0.0592359	0.033616	0.0132196	-0.00690913	0.0170934
	7	0.0185224	-0.00959851	0.00174536	-0.00346779	0.054079	0.0365884	0.0143666	-0.0081541	0.016606
	8	0.016285	-0.0102562	0.00129999	-0.000432053	0.048946	0.0392534	0.015319	-0.0093677	0.0160603
	9	0.0144081	-0.0107034	0.000807698	0.00290459	0.0438225	0.0416183	0.0160983	-0.0105365	0.0154575
	10	0.0128057	-0.0109749	0.000283222	0.00643711	0.038703	0.0436888	0.0167217	-0.0116493	0.0147996
	11	0.0114116	-0.0110987	-0.00026138	0.0100801	0.0335891	0.0454693	0.0172027	-0.0126971	0.0140894
	12	0.0101755	-0.0110969	-0.000816178	0.0137639	0.0284874	0.046964	0.0175526	-0.0136722	0.0133302
94	0	0.0593467	0.0066825	0.00128979	0	0.0934958	0.00839229	0	0	0.0189092
	1	0.0487382	0.00232314	0.00203374	-0.00528192	0.0869302	0.0136134	0.00326894	-0.000929984	0.0187109
	2	0.0404224	-0.00109663	0.00245478	-0.00826727	0.0808832	0.0183732	0.00600044	-0.00200142	0.0184827
	3	0.033876	-0.00377171	0.00262424	-0.00947365	0.075194	0.0227207	0.00829327	-0.00316861	0.0182134
	4	0.0286932	-0.00585373	0.00259833	-0.00930837	0.0697437	0.0266919	0.0102237	-0.00439472	0.0178953
	5	0.0245597	-0.00746069	0.00242145	-0.00809291	0.0644461	0.030313	0.0118508	-0.00564994	0.0175232
	6	0.0212323	-0.00868462	0.00212884	-0.00608194	0.05924	0.0336031	0.0132202	-0.00690997	0.0170941
	7	0.0185227	-0.00959741	0.00174861	-0.00347802	0.0540841	0.0365758	0.0143673	-0.00815496	0.0166066
	8	0.0162857	-0.0102554	0.00130328	-0.000443037	0.048952	0.0392412	0.0153197	-0.00936857	0.0160609
	9	0.0144093	-0.0107028	0.000811002	0.00289298	0.0438294	0.0416065	0.0160991	-0.0105374	0.015458
	10	0.0128072	-0.0109746	0.000286531	0.00642498	0.0387108	0.0436774	0.0167225	-0.0116502	0.0148001
	11	0.0114134	-0.0110986	-0.000258079	0.0100676	0.0335977	0.0454584	0.0172036	-0.012698	0.0140899
	12	0.0101775	-0.0110972	-0.000812899	0.013751	0.0284969	0.0469536	0.0175534	-0.0136732	0.0133306
95	0	0.0593467	0.00668647	0.00129062	0	0.0934958	0.00838889	0	0	0.0189092
	1	0.0487381	0.0023268	0.00203479	-0.00528251	0.0869304	0.01361	0.00326894	-0.000929984	0.0187109
	2	0.0404222	-0.00109325	0.00245602	-0.00826835	0.0808836	0.0183699	0.00600044	-0.00200142	0.0184827
	3	0.0338758	-0.00376861	0.00262566	-0.00947515	0.0751945	0.0227174	0.00829327	-0.00316861	0.0182134
	4	0.028693	-0.00585088	0.00259991	-0.00931021	0.0697445	0.0266887	0.0102237	-0.00439472	0.0178953
	5	0.0245597	-0.0074581	0.00242317	-0.00809505	0.0644471	0.0303099	0.0118508	-0.00564994	0.0175232
	6	0.0212324	-0.00868228	0.0021307	-0.00608432	0.0592413	0.0336	0.0132202	-0.00690997	0.0170941
	7	0.0185229	-0.00959532	0.00175058	-0.00348061	0.0540855	0.0365728	0.0143673	-0.00815496	0.0166066
	8	0.0162861	-0.0102535	0.00130534	-0.000445798	0.0489537	0.0392383	0.0153197	-0.00936857	0.0160609
	9	0.0144098	-0.0107012	0.000813153	0.00289008	0.0438313	0.0416037	0.0160991	-0.0105374	0.015458
	10	0.0128078	-0.0109733	0.000288754	0.00642196	0.0387129	0.0436747	0.0167225	-0.0116502	0.0148001
	11	0.0114142	-0.0110975	-0.000255799	0.0100645	0.0336	0.0454559	0.0172036	-0.012698	0.0140899
	12	0.0101785	-0.0110963	-0.000810574	0.0137478	0.0284993	0.0469512	0.0175534	-0.0136732	0.0133306
