# Supplementary material for: Source tracing and contagion measurement of carbon emission trading price fluctuation in China from the perspective of major emergencies
Source: PLoS One. 2024 Mar 8;19(3):e0298811. doi: 10.1371/journal.pone.0298811 (PMC10923469; doi:10.1371/journal.pone.0298811)
Supplement: S1 File — (ZIP) [file pone.0298811.s001.zip › supporting information files/tvp-sv-var/tvpvar_int.xlsx]

## Sheet: Sheet1
Posterior:	Mean			Standard deviation
Variable:	P	CFSI	EMSI	P	CFSI	EMSI
1
2	0.0328127	0.0644087	-0.0113842	0.0213102	0.0336889	0.00849729
3	0.0328127	0.0644567	-0.0119443	0.0211332	0.0335583	0.00818032
4	0.0327177	0.0643298	-0.012063	0.0209805	0.0334338	0.0079294
5	0.0327282	0.0643194	-0.0124207	0.0207985	0.0333745	0.00755737
6	0.0327677	0.0642827	-0.0129492	0.0206461	0.0332516	0.00710752
7	0.0331273	0.0644589	-0.0134479	0.0205575	0.0331729	0.00664778
8	0.0333757	0.064664	-0.0133912	0.0204963	0.0331733	0.00641838
9	0.0336787	0.0648969	-0.0133369	0.0205184	0.0331838	0.00636072
10	0.0338966	0.0650224	-0.0131225	0.020488	0.0331949	0.00634452
11	0.0340562	0.0653579	-0.0125381	0.0204522	0.033216	0.00627848
12	0.0343053	0.0656945	-0.0111515	0.0205076	0.0331693	0.00628251
13	0.034538	0.0662306	-0.0104469	0.0205387	0.0332293	0.00644725
14	0.0348094	0.0666551	-0.010189	0.0205839	0.0333064	0.00680484
15	0.0351585	0.0668278	-0.00968482	0.0206849	0.0333651	0.00715086
16	0.0355773	0.0669713	-0.010505	0.0207772	0.0334183	0.00730194
17	0.0359664	0.0672444	-0.010406	0.0208772	0.0333994	0.00750102
18	0.0364112	0.0675332	-0.00992154	0.0209509	0.0334983	0.0076789
19	0.036748	0.0677609	-0.00934445	0.0210852	0.0335759	0.007857
20	0.0370896	0.0680456	-0.0092054	0.021278	0.0336416	0.00799874
21	0.0374796	0.0683985	-0.00820351	0.0214228	0.0337654	0.00821892
22	0.0379966	0.06875	-0.00839602	0.0215506	0.033883	0.00845124
23	0.0385764	0.0692105	-0.00977317	0.0216812	0.0340021	0.00862404
24	0.0391078	0.06954	-0.0114588	0.0219066	0.0341275	0.00890678
25	0.0394632	0.0698225	-0.012849	0.0220459	0.0342917	0.00926316
26	0.0397646	0.0699993	-0.013956	0.0222032	0.0344485	0.00946614
27	0.0399666	0.07031	-0.0150472	0.0223802	0.0345485	0.00961805
28	0.040143	0.0707082	-0.015205	0.0225563	0.0346746	0.00976247
29	0.0403235	0.0710255	-0.0154163	0.0227094	0.0347936	0.00998109
30	0.0405668	0.0713865	-0.0153186	0.022874	0.0349592	0.0102739
31	0.0408757	0.0716534	-0.0162722	0.0230413	0.0351554	0.0105083
32	0.0413533	0.0719254	-0.0168241	0.023236	0.0353565	0.0107857
33	0.0417954	0.072088	-0.0174588	0.0234131	0.0354569	0.01104
34	0.0422822	0.072233	-0.0173586	0.0236202	0.0355622	0.0112795
35	0.0426611	0.0723458	-0.0174124	0.0237891	0.0357268	0.0114655
36	0.0428323	0.0724691	-0.0170752	0.0239135	0.0358815	0.0117006
37	0.0430815	0.0724879	-0.0168492	0.0240461	0.0359714	0.0118367
38	0.043317	0.0726273	-0.0163777	0.0241218	0.0360985	0.0119522
39	0.0433139	0.0726022	-0.0159516	0.0241273	0.0361998	0.0120248
40	0.0433427	0.0727159	-0.0155216	0.0241817	0.0362803	0.0120821
41	0.043277	0.0728003	-0.0154382	0.0242028	0.0362983	0.0121434
42	0.0431566	0.0727467	-0.0149038	0.0241883	0.0363651	0.0121767
43	0.0429048	0.0727045	-0.0138858	0.0242164	0.0363582	0.0121921
44	0.0426037	0.0728284	-0.0137622	0.0241675	0.0363794	0.0121352
45	0.0425331	0.072916	-0.0144408	0.0241847	0.0364286	0.0120299
46	0.0425627	0.073077	-0.0147014	0.0241282	0.0364501	0.0119309
47	0.0426475	0.0733104	-0.0144127	0.0241322	0.0364874	0.0118558
48	0.0429026	0.0736093	-0.0146509	0.0241566	0.0365253	0.0118277
49	0.0431103	0.0739768	-0.0149873	0.0242536	0.0366143	0.0118306
50	0.0433015	0.0742498	-0.014941	0.0242703	0.0366614	0.0119509
51	0.0436242	0.0744944	-0.0155477	0.0243631	0.0367575	0.0120146
52	0.0438424	0.0746584	-0.0164694	0.0244217	0.0368114	0.0120903
53	0.0440142	0.0748723	-0.0168794	0.0245168	0.0369021	0.0121587
54	0.044069	0.0750904	-0.0169269	0.0245386	0.0369664	0.0121764
55	0.0441472	0.0752952	-0.0174306	0.0246124	0.0370553	0.0121863
56	0.0441981	0.0755552	-0.0175132	0.0246787	0.0372029	0.0122108
57	0.0442622	0.0758316	-0.0173591	0.0247206	0.0372817	0.0121679
58	0.0443053	0.0760584	-0.0172751	0.024827	0.0373519	0.0121635
59	0.0447125	0.0763589	-0.0174167	0.0249915	0.0374552	0.0121425
60	0.0450988	0.0765517	-0.0172774	0.0250877	0.0375961	0.0121762
61	0.0454629	0.0767591	-0.0168699	0.0251698	0.0376714	0.0121828
62	0.0460427	0.0772062	-0.0162532	0.0252802	0.0378256	0.0122386
63	0.0462124	0.0777265	-0.0149504	0.0254616	0.0379792	0.0122876
64	0.0463525	0.0782822	-0.0135909	0.0256097	0.0381833	0.0124776
65	0.0465106	0.0790022	-0.0123316	0.0258665	0.0384227	0.012778
66	0.0464453	0.0796395	-0.0115649	0.0260935	0.0386444	0.0130638
67	0.0462504	0.0801552	-0.0113488	0.0263145	0.0387788	0.013353
68	0.0459949	0.0806212	-0.0107761	0.0265862	0.0389886	0.0136367
69	0.0458323	0.0811351	-0.00990777	0.0268784	0.0392206	0.0139574
70	0.0456321	0.0814902	-0.00890787	0.027146	0.0393951	0.014332
71	0.0452029	0.0818435	-0.00779304	0.0273679	0.0395926	0.0147331
72	0.0449421	0.0821693	-0.0069112	0.0276037	0.0397892	0.0151359
73	0.0450333	0.0823825	-0.00611698	0.0278274	0.0399804	0.0154899
74	0.0451496	0.0824967	-0.00544731	0.0280601	0.0401523	0.0158403
75	0.0453646	0.0825782	-0.0047601	0.0283241	0.0402763	0.0162578
76	0.0455999	0.0826871	-0.00391119	0.0286386	0.0404787	0.0166785
77	0.0455569	0.0827561	-0.00331319	0.0289077	0.0406599	0.0170705
78	0.0453938	0.0827695	-0.00260521	0.0291428	0.0408268	0.017467
79	0.0454714	0.0828008	-0.00179493	0.0293967	0.0409874	0.0178842
80	0.0453729	0.0827915	-0.00125737	0.0296249	0.0411285	0.0182628
81	0.0450661	0.0827451	-0.00100445	0.0298043	0.0412575	0.0185804
82	0.0450825	0.0827497	-0.00103642	0.0299063	0.0413964	0.0188404
83	0.0454451	0.0827625	-0.000682382	0.0301341	0.0415462	0.0191123
84	0.0457881	0.0824941	-0.000218193	0.0303402	0.0417158	0.019448
85	0.0458769	0.0823105	-0.000243625	0.0303969	0.0418013	0.0196391
86	0.0460558	0.0823541	-0.000374042	0.0305543	0.0419189	0.0198415
87	0.0466063	0.0822717	-0.000400158	0.0306865	0.0420303	0.0200796
88	0.0471678	0.0821846	-0.000713347	0.0307974	0.0421634	0.0202114
89	0.0478062	0.082031	-0.00113916	0.0309391	0.0422645	0.0203416
90	0.0481079	0.0820377	-0.00139552	0.0311002	0.0423958	0.0205164
91	0.0483793	0.0820607	-0.00159809	0.0312384	0.0424948	0.0206951
92	0.0485923	0.0819791	-0.0019199	0.0313488	0.0425618	0.0208999
93	0.0487625	0.0819799	-0.00172512	0.031452	0.0426909	0.021117
94	0.0488236	0.0819828	-0.00153387	0.031539	0.0427911	0.0212696
95	0.0486861	0.081919	-0.00131473	0.0316402	0.0429197	0.0215112
