# Supplementary material for: Source tracing and contagion measurement of carbon emission trading price fluctuation in China from the perspective of major emergencies
Source: PLoS One. 2024 Mar 8;19(3):e0298811. doi: 10.1371/journal.pone.0298811 (PMC10923469; doi:10.1371/journal.pone.0298811)
Supplement: S1 File — (ZIP) [file pone.0298811.s001.zip › supporting information files/tvp-sv-var/tvpvar_vol.xlsx]

## Sheet: Sheet1
Posterior:	Mean			Standard deviation
Variable:	P	CFSI	EMSI	P	CFSI	EMSI
1
2	-5.66084	-4.73233	-9.423	0.172816	0.124959	0.592605
3	-5.66084	-4.73226	-9.42403	0.172724	0.124914	0.579859
4	-5.66075	-4.73237	-9.4194	0.172579	0.124791	0.567533
5	-5.66068	-4.73236	-9.40736	0.172493	0.124653	0.553956
6	-5.66062	-4.73235	-9.38946	0.172293	0.124591	0.539037
7	-5.66069	-4.73246	-9.36488	0.172193	0.124397	0.521229
8	-5.66069	-4.73257	-9.34099	0.172117	0.124287	0.504297
9	-5.66067	-4.73255	-9.31071	0.171899	0.124157	0.483496
10	-5.66061	-4.73262	-9.27404	0.171759	0.12403	0.462373
11	-5.66053	-4.73276	-9.22765	0.171652	0.123869	0.440276
12	-5.66042	-4.73284	-9.18297	0.171666	0.123808	0.422832
13	-5.66034	-4.733	-9.14017	0.171429	0.123709	0.404218
14	-5.66023	-4.73327	-9.09442	0.171366	0.123635	0.384362
15	-5.6601	-4.73363	-9.04113	0.171261	0.123386	0.367324
16	-5.6599	-4.73384	-9.01828	0.17113	0.123289	0.362378
17	-5.65969	-4.73415	-8.99253	0.170989	0.123188	0.359702
18	-5.65949	-4.73444	-8.9595	0.170903	0.123124	0.355599
19	-5.65921	-4.73471	-8.91713	0.170753	0.123109	0.34536
20	-5.65898	-4.73488	-8.87671	0.170567	0.122962	0.337973
21	-5.65874	-4.73515	-8.83095	0.170504	0.122897	0.329382
22	-5.65842	-4.7354	-8.80924	0.170496	0.122841	0.331817
23	-5.65814	-4.73569	-8.81768	0.170316	0.122712	0.333862
24	-5.65792	-4.73595	-8.82155	0.170316	0.122643	0.340304
25	-5.65771	-4.73617	-8.8164	0.170242	0.122543	0.344198
26	-5.65755	-4.73642	-8.80388	0.17029	0.122478	0.342098
27	-5.65721	-4.7366	-8.7825	0.170148	0.122406	0.338979
28	-5.65685	-4.73688	-8.77645	0.170112	0.122344	0.343782
29	-5.65657	-4.73706	-8.76432	0.170024	0.122283	0.3451
30	-5.65609	-4.7373	-8.74566	0.169895	0.122209	0.342804
31	-5.65578	-4.73758	-8.73344	0.16978	0.12217	0.349223
32	-5.65536	-4.73773	-8.72338	0.169645	0.122107	0.352775
33	-5.65501	-4.73798	-8.70164	0.169505	0.122031	0.353641
34	-5.65472	-4.73811	-8.69144	0.169462	0.121921	0.361929
35	-5.65436	-4.73825	-8.67405	0.169259	0.121916	0.367043
36	-5.65395	-4.73838	-8.65129	0.169179	0.121904	0.368905
37	-5.65366	-4.73851	-8.62339	0.169093	0.121854	0.367533
38	-5.65331	-4.73878	-8.59372	0.169033	0.121818	0.36793
39	-5.65299	-4.73889	-8.55539	0.168814	0.121692	0.362254
40	-5.65262	-4.73904	-8.5085	0.168762	0.121734	0.352301
41	-5.65222	-4.73914	-8.4553	0.168641	0.121768	0.343189
42	-5.65181	-4.73944	-8.39921	0.16855	0.121671	0.334944
43	-5.65142	-4.73962	-8.33946	0.16842	0.121649	0.324893
44	-5.65105	-4.73985	-8.30063	0.168305	0.121721	0.320823
45	-5.65064	-4.74004	-8.27318	0.168259	0.121763	0.321153
46	-5.65035	-4.74028	-8.24514	0.16809	0.121787	0.32296
47	-5.6499	-4.74046	-8.21633	0.168116	0.121834	0.324509
48	-5.64957	-4.74074	-8.19028	0.168162	0.121874	0.32742
49	-5.64929	-4.74097	-8.15591	0.168053	0.121869	0.329594
50	-5.64901	-4.74119	-8.11946	0.167962	0.121862	0.32927
51	-5.64857	-4.74133	-8.08998	0.167878	0.121933	0.331599
52	-5.64823	-4.74161	-8.05165	0.167758	0.121955	0.33257
53	-5.64792	-4.74183	-8.0167	0.167664	0.122092	0.334248
54	-5.64748	-4.742	-7.98177	0.167566	0.122052	0.336989
55	-5.64711	-4.74214	-7.94396	0.167444	0.122105	0.336761
56	-5.64669	-4.74222	-7.91078	0.167276	0.122212	0.340784
57	-5.64631	-4.74229	-7.87034	0.167205	0.122323	0.3451
58	-5.64574	-4.74231	-7.82078	0.167177	0.122367	0.345982
59	-5.64529	-4.74229	-7.76375	0.167139	0.122323	0.339607
60	-5.64477	-4.74244	-7.70537	0.167208	0.12226	0.335714
61	-5.64428	-4.74247	-7.64547	0.167062	0.122334	0.330363
62	-5.64391	-4.74262	-7.5769	0.166987	0.122343	0.325975
63	-5.64348	-4.74286	-7.52558	0.166934	0.122492	0.326175
64	-5.64304	-4.74291	-7.46603	0.16685	0.122607	0.322066
65	-5.64258	-4.74305	-7.40195	0.166747	0.122763	0.317687
66	-5.64221	-4.74328	-7.3513	0.166606	0.12288	0.31836
67	-5.64189	-4.74335	-7.32107	0.166583	0.122994	0.322016
68	-5.64137	-4.7434	-7.28866	0.166608	0.123073	0.328142
69	-5.6409	-4.7435	-7.24505	0.166569	0.123158	0.330986
70	-5.64048	-4.74354	-7.19511	0.166544	0.123325	0.332948
71	-5.64001	-4.74359	-7.13707	0.16648	0.123288	0.335241
72	-5.63959	-4.74372	-7.07984	0.166472	0.123384	0.338107
73	-5.63926	-4.74385	-7.01592	0.166475	0.123418	0.340773
74	-5.63885	-4.74389	-6.95373	0.166534	0.123472	0.344708
75	-5.63853	-4.74396	-6.88669	0.166553	0.123612	0.345061
76	-5.63809	-4.74404	-6.80744	0.166582	0.123788	0.344505
77	-5.63772	-4.74403	-6.73915	0.166675	0.123974	0.347512
78	-5.6373	-4.74414	-6.66051	0.166628	0.124078	0.348878
79	-5.63705	-4.74415	-6.57779	0.166738	0.124287	0.348104
80	-5.63676	-4.74414	-6.5034	0.166708	0.124468	0.349281
81	-5.63656	-4.74411	-6.44204	0.166729	0.124623	0.350557
82	-5.63639	-4.74411	-6.38608	0.166858	0.12473	0.350984
83	-5.63624	-4.74419	-6.33153	0.166881	0.124829	0.354426
84	-5.63619	-4.74409	-6.26887	0.166888	0.124944	0.355576
85	-5.63602	-4.74408	-6.24403	0.167011	0.125092	0.357902
86	-5.63578	-4.74407	-6.22	0.167125	0.125126	0.359004
87	-5.63554	-4.74406	-6.18275	0.167181	0.125266	0.364208
88	-5.63546	-4.74406	-6.15948	0.167395	0.125417	0.36453
89	-5.63532	-4.74404	-6.12676	0.167557	0.125577	0.373026
90	-5.63545	-4.74408	-6.09156	0.167716	0.125645	0.379365
91	-5.63549	-4.74411	-6.04675	0.167809	0.125773	0.384299
92	-5.63555	-4.74417	-6.00264	0.167783	0.125921	0.388956
93	-5.63548	-4.74419	-6.01339	0.167884	0.126043	0.405388
94	-5.63554	-4.74422	-6.0179	0.168016	0.126149	0.41964
95	-5.63549	-4.74417	-6.01256	0.168205	0.126231	0.436404
