# Supplementary material for: Source tracing and contagion measurement of carbon emission trading price fluctuation in China from the perspective of major emergencies
Source: PLoS One. 2024 Mar 8;19(3):e0298811. doi: 10.1371/journal.pone.0298811 (PMC10923469; doi:10.1371/journal.pone.0298811)
Supplement: S1 File — (ZIP) [file pone.0298811.s001.zip › supporting information files/wavelet/docs/_config.yml]

#site settings
title: Wavelet coherence
email: ag+wtc@glaciology.net
description: A matlab toolbox for cross-wavelet and wavelet coherence analysis
baseurl: /wavelet-coherence
url: http://grinsted.github.io
twitter_username: agrinsted
github_username: grinsted
permalink: /:collection/:title/
theme: jekyll-theme-dinky
collections:
  faq:
    output: true
    permalink: /:collection/:name
  demo:
    output: true
    permalink: /:collection/:name
