# Supplementary material for: Source tracing and contagion measurement of carbon emission trading price fluctuation in China from the perspective of major emergencies
Source: PLoS One. 2024 Mar 8;19(3):e0298811. doi: 10.1371/journal.pone.0298811 (PMC10923469; doi:10.1371/journal.pone.0298811)
Supplement: S1 File — (ZIP) [file pone.0298811.s001.zip › supporting information files/wavelet/docs/_faq/is_ar1_ok.md]

---
layout: page
title: How do I know whether AR1 noise is an appropriate null hypothesis to test against?
categories: faq
---

It is usually an appropriate null hypothesis if the theoretical AR1 spectrum is  degreesa good model degrees for the power decay in the observed spectrum. I recommend to simply visually compare the two power spectra:

```matlab
X=rednoise(200,.8);
[P,freq]=pburg(zscore(X),7,[],1);
aa=ar1(X);
Ptheoretical=(1-aa.^2)./(abs(1-aa.*exp(-2*pi*i*freq))).^2;
semilogy(freq,P/sum(P),freq,Ptheoretical/sum(Ptheoretical),'r');
legend('observed',sprintf('Theoretical AR1=%.2f',aa),'location','best')
```


![IMAGE](images/is_ar1_ok_01.png)
