# Supplementary material for: Source tracing and contagion measurement of carbon emission trading price fluctuation in China from the perspective of major emergencies
Source: PLoS One. 2024 Mar 8;19(3):e0298811. doi: 10.1371/journal.pone.0298811 (PMC10923469; doi:10.1371/journal.pone.0298811)
Supplement: S1 File — (ZIP) [file pone.0298811.s001.zip › supporting information files/wavelet/docs/_faq/matlab_renderer_bugs.md]

---
layout: page
title: Why is something missing from my figures on screen or when I try to save them?
categories: faq
---

This is usually caused by an incompatibility bug between Matlab and your graphics driver? There is unfortunately not any single method to resolve this issue, since it depends on your system. However, the problems can in some cases be resolved by changing the renderer property on the figure. In some cases it is caused by the shaded rendering of the COI. Here are some options you may try:

```matlab
t=(1:100)';
X=[t,cos(t.*(1+sin(t/2)*2))];
Y=[t,cos(t.*(.7+sin(t/4)*7))];
xwt(X,Y)

set(gcf,'renderer','painters');
set(gcf,'renderer','zbuffer');
set(gcf,'renderer','opengl');
set(findobj(gca,'type','patch'),'alphadatamap','none','facealpha',1)
```


![IMAGE](images/matlab_renderer_bugs_01.png)

**Further reading on how to resolve this issue:** http://www.mathworks.com/access/helpdesk/help/techdoc/index.html?/access/helpdesk/help/techdoc/ref/opengl.html http://www.mathworks.com/support/solutions/data/28724.shtml http://www.mathworks.com/access/helpdesk/help/techdoc/ref/figure_props.html
