# Supplementary material for: Source tracing and contagion measurement of carbon emission trading price fluctuation in China from the perspective of major emergencies
Source: PLoS One. 2024 Mar 8;19(3):e0298811. doi: 10.1371/journal.pone.0298811 (PMC10923469; doi:10.1371/journal.pone.0298811)
Supplement: S1 File — (ZIP) [file pone.0298811.s001.zip › supporting information files/wavelet/faq/angle_to_lag.m]

%% How do I convert a phase-angle to a time lag?
% This can not always be done and when it can, it should be done with care.
% A 90 degrees lead might as well be a 90 degrees lag to the anti-phase. There is
% therefore a non-uniqueness problem when doing the conversion. A phase
% angle can also only be converted to a time lag for a specific wavelength.
% This equation works best for determining the time lag when the series are
% near in-phase.

wavelength=11;
phaseangle=20*pi/180;
timelag=phaseangle*wavelength/(2*pi)

%%
% A visual inspection of the time series at the wavelength in question
% should make it clear if the time lag is right. I also recommend
% calculating the time lag with other methods for support.
