# Supplementary material for: Source tracing and contagion measurement of carbon emission trading price fluctuation in China from the perspective of major emergencies
Source: PLoS One. 2024 Mar 8;19(3):e0298811. doi: 10.1371/journal.pone.0298811 (PMC10923469; doi:10.1371/journal.pone.0298811)
Supplement: S1 File — (ZIP) [file pone.0298811.s001.zip › supporting information files/wavelet/faq/ar1_in_wtc.m]

%% How important is the AR1 coefficient for WTC significance levels?
% The definition of Wavelet coherence (WTC) effectively normalizes by the
% local power in time frequency space. Therefore WTC is very insensitive
% to the noise colour used in the null-hypothesis
% (see Grinsted et al. 2004). It can easily be demonstrated by example:

figure('color',[1 1 1])
set(gcf,'pos',get(gcf,'pos').*[1 .2 1 2]) %make high figure
X=randn(200,1);
Y=randn(200,1);
subplot(3,1,1);
orig_arcoefs=[ar1(X),ar1(Y)]
wtc(X,Y)
subplot(3,1,2);
X2=smooth(X,7);
Y2=smooth(Y,5);
smoothed_arcoefs=[ar1(X2),ar1(Y2)]
wtc(X2,Y2) %make the input data more red, by moving averages of the data.
subplot(3,1,3);
wtc(X2,Y2,'ar1',[0 0]) %Test the red series against white noise.

%%
% The three figures are very similar.
