# Supplementary material for: Source tracing and contagion measurement of carbon emission trading price fluctuation in China from the perspective of major emergencies
Source: PLoS One. 2024 Mar 8;19(3):e0298811. doi: 10.1371/journal.pone.0298811 (PMC10923469; doi:10.1371/journal.pone.0298811)
Supplement: S1 File — (ZIP) [file pone.0298811.s001.zip › supporting information files/wavelet/faq/jao.txt]

2018 1	298.09 1	415.3400 1	428.0600 1	434.5700 1	433.0500 1	423.4800 1	428.6000
2019 1	416.7300 1	432.5400 1	442.4000 1	441.7700 1	442.1900 1	451.9900 1	441.5000
2020 1	496.2400 1	491.6900 1	506.4900 1	506.4700 1	505.4200 1	456.2000 1	452.8100
