# Supplementary material for: Source tracing and contagion measurement of carbon emission trading price fluctuation in China from the perspective of major emergencies
Source: PLoS One. 2024 Mar 8;19(3):e0298811. doi: 10.1371/journal.pone.0298811 (PMC10923469; doi:10.1371/journal.pone.0298811)
Supplement: S1 File — (ZIP) [file pone.0298811.s001.zip › supporting information files/wavelet/faq/jbaltic.txt]

2018	3,137.2413 3,178.9326 3,137.6542 3,172.6900 3,260.9502 3,267.7095
2019	3,047.7035 3,078.4759 3,072.6864 3,094.7782 3,067.7845 3,127.9904
2020	4,114.3085 4,131.9311 4,003.9013 3,688.3578 3,785.6376 3,828.5272
