# Supplementary material for: Source tracing and contagion measurement of carbon emission trading price fluctuation in China from the perspective of major emergencies
Source: PLoS One. 2024 Mar 8;19(3):e0298811. doi: 10.1371/journal.pone.0298811 (PMC10923469; doi:10.1371/journal.pone.0298811)
Supplement: S1 File — (ZIP) [file pone.0298811.s001.zip › supporting information files/wavelet/faq/mean_phase.m]

%% How do I calculate the average phase angle?
% You can use anglemean.m provided with the package. Here is a small
% example that calculates the mean angle at the period closest to 11:

t=(0:1:500)';
X=sin(t*2*pi/11)+randn(size(t))*.1;
Y=sin(t*2*pi/11+.4)+randn(size(t))*.1;
[Wxy,period,scale,coi,sig95]=xwt([t X],[t Y]);
[mn,rowix]=min(abs(period-11)); %row with period closest to 11.
ChosenPeriod=period(rowix)
[meantheta,anglestrength,sigma]=anglemean(angle(Wxy(rowix,:)))

%%
% If you want to restrict the mean to be calculated over significant
% regions outside the COI then you can do like this:

incoi=(period(:)*(1./coi)>1);
issig=(sig95>=1);
angles=angle(Wxy(rowix,issig(rowix,:)&~incoi(rowix,:)));
[meantheta,anglestrength,sigma]=anglemean(angles)
