# Supplementary material for: Source tracing and contagion measurement of carbon emission trading price fluctuation in China from the perspective of major emergencies
Source: PLoS One. 2024 Mar 8;19(3):e0298811. doi: 10.1371/journal.pone.0298811 (PMC10923469; doi:10.1371/journal.pone.0298811)
Supplement: S1 File — (ZIP) [file pone.0298811.s001.zip › supporting information files/wavelet/private/boxpdf.m]

function [boxedX,Bx,By]=boxpdf(X)
% Forces the pdf of data to have a boxed distribution using a data adaptive lookup table.
%
% [boxedX,Bx,By]=boxpdf(X)
%
% boxedX=N(X) where N is an data adaptive monotonically increasing function.
% boxedX vary between zero and one.
%
% Bx,By describes the lookup table
%
% (c) Aslak Grinsted 2002-2014
% http://www.glaciology.net/wavelet-coherence

% -------------------------------------------------------------------------
%The MIT License (MIT)
%
%Copyright (c) 2014 Aslak Grinsted
%
%Permission is hereby granted, free of charge, to any person obtaining a copy
%of this software and associated documentation files (the "Software"), to deal
%in the Software without restriction, including without limitation the rights
%to use, copy, modify, merge, publish, distribute, sublicense, and/or sell
%copies of the Software, and to permit persons to whom the Software is
%furnished to do so, subject to the following conditions:
%
%The above copyright notice and this permission notice shall be included in
%all copies or substantial portions of the Software.
%
%THE SOFTWARE IS PROVIDED "AS IS", WITHOUT WARRANTY OF ANY KIND, EXPRESS OR
%IMPLIED, INCLUDING BUT NOT LIMITED TO THE WARRANTIES OF MERCHANTABILITY,
%FITNESS FOR A PARTICULAR PURPOSE AND NONINFRINGEMENT. IN NO EVENT SHALL THE
%AUTHORS OR COPYRIGHT HOLDERS BE LIABLE FOR ANY CLAIM, DAMAGES OR OTHER
%LIABILITY, WHETHER IN AN ACTION OF CONTRACT, TORT OR OTHERWISE, ARISING FROM,
%OUT OF OR IN CONNECTION WITH THE SOFTWARE OR THE USE OR OTHER DEALINGS IN
%THE SOFTWARE.
%---------------------------------------------------------------------------


%tested with: [prctile(x,boxpdf(x)*100)-x]

%home made fast unique:
[Bx,Js]=sort(X(:));
n=size(Bx,1);
d=(diff(Bx)~=0);

I=(1:n)';
I=I([d;logical(1)]);
%if (nargout>1)
    Bx=Bx(I);
%end

J=cumsum([1;d]);

n=length(X);
I=[0;I];

By=(.5/n)*(I(1:(end-1))+(I(2:end))); %percentile


%boxedX=By(J(Js([2:end 1])));
boxedX=interp1q(Bx,By,X);
%
% %old boxpdf:
%
% [sx i]=sort(X(:));
% [n, m] = size(sx);
% minx  = min(sx);
% maxx  = max(sx);
% range = maxx-minx;
%
%
% % Use the same Y vector if all columns have the same count
% eprob = [0.5./n:1./n:(n - 0.5)./n]';
%
%
% %group x's with same value
% I=[1; find(diff(sx)~=0)+1]; %unique indices
% Bx=sx(I); %unique values
% nI=diff([I;length(sx)+1])-1;
% By=zeros(length(Bx),1);
% for i=length(I):-1:1
%
%     By(i,1)=mean(eprob(I(i)+(0:nI(i))));
% end
% %plot(sx,y);
%
%
%
% boxedX=interp1q(Bx,By,X);
