# Supplementary material for: Source tracing and contagion measurement of carbon emission trading price fluctuation in China from the perspective of major emergencies
Source: PLoS One. 2024 Mar 8;19(3):e0298811. doi: 10.1371/journal.pone.0298811 (PMC10923469; doi:10.1371/journal.pone.0298811)
Supplement: S1 File — (ZIP) [file pone.0298811.s001.zip › supporting information files/wavelet/private/README.md]

# Cross wavelet and wavelet coherence toolbox for MATLAB

*Aslak Grinsted, John Moore and Svetlana Jevrejeva*

[Website of the toolbox](http://grinsted.github.io/wavelet-coherence/)

Grinsted, A., J. C. Moore, S. Jevrejeva (2004), Application of the cross wavelet transform and wavelet coherence to geophysical time series, Nonlin. Process. Geophys., 11, 561566 [link](http://www.glaciology.net/Home/PDFs/Announcements/Application-of-the-cross-wavelet-transform-and-wavelet-coherence-to-geophysical-time-series-)


### Licensing
Most of the routines included are MIT licensed. But please read details in individual files, as it includes some codes that are not authored by us.

### Acknowledgements
We would like to thank the following people for letting us include their programs in our package. See the licensing details in the individual files.

* Torrence and Compo for CWT software.
* Eric Breitenberger for AR1NV
