# Supplementary material for: Source tracing and contagion measurement of carbon emission trading price fluctuation in China from the perspective of major emergencies
Source: PLoS One. 2024 Mar 8;19(3):e0298811. doi: 10.1371/journal.pone.0298811 (PMC10923469; doi:10.1371/journal.pone.0298811)
Supplement: S1 File — (ZIP) [file pone.0298811.s001.zip › supporting information files/wavelet/private/sst_nino3.dat]

-0.15
-0.30
-0.14
-0.41
-0.46
-0.66
-0.50
-0.80
-0.95
-0.72
-0.31
-0.71
-1.04
-0.77
-0.86
-0.84
-0.41
-0.49
-0.48
-0.72
-1.21
-0.80
 0.16
 0.46
 0.40
 1.00
 2.17
 2.50
 2.34
 0.80
 0.14
-0.06
-0.34
-0.71
-0.34
-0.73
-0.48
-0.11
 0.22
 0.51
 0.51
 0.25
-0.10
-0.33
-0.42
-0.23
-0.53
-0.44
-0.30
 0.15
 0.09
 0.19
-0.06
 0.25
 0.30
 0.81
 0.26
 0.10
 0.34
 1.01
-0.31
-0.90
-0.73
-0.92
-0.73
-0.31
-0.03
 0.12
 0.37
 0.82
 1.22
 1.83
 1.60
 0.34
-0.72
-0.87
-0.85
-0.40
-0.39
-0.65
 0.07
 0.67
 0.39
 0.03
-0.17
-0.76
-0.87
-1.36
-1.10
-0.99
-0.78
-0.93
-0.87
-0.44
-0.34
-0.50
-0.39
-0.04
 0.42
 0.62
 0.17
 0.23
 1.03
 1.54
 1.09
 0.01
 0.12
-0.27
-0.47
-0.41
-0.37
-0.36
-0.39
 0.43
 1.05
 1.58
 1.25
 0.86
 0.60
 0.21
 0.19
-0.23
-0.29
 0.18
 0.12
 0.71
 1.42
 1.59
 0.93
-0.25
-0.66
-0.95
-0.47
 0.06
 0.70
 0.81
 0.78
 1.43
 1.22
 1.05
 0.44
-0.35
-0.67
-0.84
-0.66
-0.45
-0.12
-0.20
-0.16
-0.47
-0.52
-0.79
-0.80
-0.62
-0.86
-1.29
-1.04
-1.05
-0.75
-0.81
-0.90
-0.25
 0.62
 1.22
 0.96
 0.21
-0.11
-0.25
-0.24
-0.43
 0.23
 0.67
 0.78
 0.41
 0.98
 1.28
 1.45
 1.02
 0.03
-0.59
-1.34
-0.99
-1.49
-1.74
-1.33
-0.55
-0.51
-0.36
-0.99
 0.32
 1.04
 1.41
 0.99
 0.66
 0.50
 0.22
 0.71
-0.16
 0.38
 0.00
-1.11
-1.04
 0.05
-0.64
-0.34
-0.50
-1.85
-0.94
-0.78
 0.29
 0.27
 0.69
-0.06
-0.83
-0.80
-1.02
-0.96
-0.09
 0.62
 0.87
 1.03
 0.70
-0.10
-0.31
 0.04
-0.46
 0.04
 0.24
-0.08
-0.28
 0.06
 0.05
-0.31
 0.11
 0.27
 0.26
 0.04
 0.12
 1.11
 1.53
 1.23
 0.17
-0.18
-0.56
 0.05
 0.41
 0.22
 0.04
-0.19
-0.46
-0.65
-1.06
-0.54
 0.14
 0.25
-0.21
-0.73
-0.43
 0.48
 0.26
 0.05
 0.11
-0.27
-0.08
-0.10
 0.29
-0.15
-0.28
-0.55
-0.44
-1.40
-0.55
-0.69
 0.58
 0.37
 0.42
 1.83
 1.23
 0.65
 0.41
 1.03
 0.64
-0.07
 0.98
 0.36
-0.30
-1.33
-1.39
-0.94
 0.34
-0.00
-0.15
 0.06
 0.39
 0.36
-0.49
-0.53
 0.35
 0.07
-0.24
 0.20
-0.22
-0.68
-0.44
 0.02
-0.22
-0.30
-0.59
 0.10
-0.02
-0.27
-0.60
-0.48
-0.37
-0.53
-1.35
-1.22
-0.99
-0.34
-0.79
-0.24
 0.02
 0.69
 0.78
 0.17
-0.17
-0.29
-0.27
 0.31
 0.44
 0.38
 0.24
-0.13
-0.89
-0.76
-0.71
-0.37
-0.59
-0.63
-1.47
-0.40
-0.18
-0.37
-0.43
-0.06
 0.61
 1.33
 1.19
 1.13
 0.31
 0.14
 0.03
 0.21
 0.15
-0.22
-0.02
 0.03
-0.17
 0.12
-0.35
-0.06
 0.38
-0.45
-0.32
-0.33
-0.49
-0.14
-0.56
-0.18
 0.46
 1.09
 1.04
 0.23
-0.99
-0.59
-0.92
-0.28
 0.52
 1.31
 1.45
 0.61
-0.11
-0.18
-0.39
-0.39
-0.36
-0.50
-0.81
-1.10
-0.29
 0.57
 0.68
 0.78
 0.78
 0.63
 0.98
 0.49
-0.42
-1.34
-1.20
-1.18
-0.65
-0.42
-0.97
-0.28
 0.77
 1.77
 2.22
 1.05
-0.67
-0.99
-1.52
-1.17
-0.22
-0.04
-0.45
-0.46
-0.75
-0.70
-1.38
-1.15
-0.01
 0.97
 1.10
 0.68
-0.02
-0.04
 0.47
 0.30
-0.55
-0.51
-0.09
-0.01
 0.34
 0.61
 0.58
 0.33
 0.38
 0.10
 0.18
-0.30
-0.06
-0.28
 0.12
 0.58
 0.89
 0.93
 2.39
 2.44
 1.92
 0.64
-0.24
 0.27
-0.13
-0.16
-0.54
-0.13
-0.37
-0.78
-0.22
 0.03
 0.25
 0.31
 1.03
 1.10
 1.05
 1.11
 1.28
 0.57
-0.55
-1.16
-0.99
-0.38
 0.01
-0.29
 0.09
 0.46
 0.57
 0.24
 0.39
 0.49
 0.86
 0.51
 0.95
 1.25
 1.33
-0.00
 0.34
 0.66
 1.11
 0.34
 0.48
 0.56
 0.39
-0.17
 1.04
 0.77
 0.12
-0.35
-0.22
 0.08
-0.08
-0.18
-0.06
