# Supplementary material for: Source tracing and contagion measurement of carbon emission trading price fluctuation in China from the perspective of major emergencies
Source: PLoS One. 2024 Mar 8;19(3):e0298811. doi: 10.1371/journal.pone.0298811 (PMC10923469; doi:10.1371/journal.pone.0298811)
Supplement: S1 File — (ZIP) [file pone.0298811.s001.zip › supporting information files/wavelet/private/wave_signif.m]

%WAVE_SIGNIF  Significance testing for the 1D Wavelet transform WAVELET
%
%   [SIGNIF,FFT_THEOR] = ...
%      wave_signif(Y,DT,SCALE,SIGTEST,LAG1,SIGLVL,DOF,MOTHER,PARAM)
%
% INPUTS:
%
%    Y = the time series, or, the VARIANCE of the time series.
%        (If this is a single number, it is assumed to be the variance...)
%    DT = amount of time between each Y value, i.e. the sampling time.
%    SCALE = the vector of scale indices, from previous call to WAVELET.
%
%
% OUTPUTS:
%
%    SIGNIF = significance levels as a function of SCALE
%    FFT_THEOR = output theoretical red-noise spectrum as fn of PERIOD
%
%
% OPTIONAL INPUTS:
% *** Note *** setting any of the following to -1 will cause the default
%               value to be used.
%
%    SIGTEST = 0, 1, or 2.    If omitted, then assume 0.
%
%         If 0 (the default), then just do a regular chi-square test,
%             i.e. Eqn (18) from Torrence & Compo.
%         If 1, then do a "time-average" test, i.e. Eqn (23).
%             In this case, DOF should be set to NA, the number
%             of local wavelet spectra that were averaged together.
%             For the Global Wavelet Spectrum, this would be NA=N,
%             where N is the number of points in your time series.
%         If 2, then do a "scale-average" test, i.e. Eqns (25)-(28).
%             In this case, DOF should be set to a
%             two-element vector [S1,S2], which gives the scale
%             range that was averaged together.
%             e.g. if one scale-averaged scales between 2 and 8,
%             then DOF=[2,8].
%
%    LAG1 = LAG 1 Autocorrelation, used for SIGNIF levels. Default is 0.0
%
%    SIGLVL = significance level to use. Default is 0.95
%
%    DOF = degrees-of-freedom for signif test.
%         IF SIGTEST=0, then (automatically) DOF = 2 (or 1 for MOTHER='DOG')
%         IF SIGTEST=1, then DOF = NA, the number of times averaged together.
%         IF SIGTEST=2, then DOF = [S1,S2], the range of scales averaged.
%
%       Note: IF SIGTEST=1, then DOF can be a vector (same length as SCALEs),
%            in which case NA is assumed to vary with SCALE.
%            This allows one to average different numbers of times
%            together at different scales, or to take into account
%            things like the Cone of Influence.
%            See discussion following Eqn (23) in Torrence & Compo.
%
%
%----------------------------------------------------------------------------
%   Copyright (C) 1995-1998, Christopher Torrence and Gilbert P. Compo
%   University of Colorado, Program in Atmospheric and Oceanic Sciences.
%   This software may be used, copied, or redistributed as long as it is not
%   sold and this copyright notice is reproduced on each copy made.  This
%   routine is provided as is without any express or implied warranties
%   whatsoever.
%----------------------------------------------------------------------------
function [signif,fft_theor] = ...
	wave_signif(Y,dt,scale1,sigtest,lag1,siglvl,dof,mother,param);

if (nargin < 9), param = -1;, end
if (nargin < 8), mother = -1;, end
if (nargin < 7), dof = -1;, end
if (nargin < 6), siglvl = -1;, end
if (nargin < 5), lag1 = -1;, end
if (nargin < 4), sigtest = -1;, end
if (nargin < 3)
	error('Must input a vector Y, sampling time DT, and SCALE vector')
end

n1 = length(Y);
J1 = length(scale1) - 1;
scale(1:J1+1) = scale1;
s0 = min(scale);
dj = log(scale(2)/scale(1))/log(2.);

if (n1 == 1)
	variance = Y;
else
	variance = std(Y)^2;
end

if (sigtest == -1), sigtest = 0;, end
if (lag1 == -1), lag1 = 0.0;, end
if (siglvl == -1), siglvl = 0.95;, end
if (mother == -1), mother = 'MORLET';, end

mother = upper(mother);

% get the appropriate parameters [see Table(2)]
if (strcmp(mother,'MORLET'))  %----------------------------------  Morlet
	if (param == -1), param = 6.;, end
	k0 = param;
	fourier_factor = (4*pi)/(k0 + sqrt(2 + k0^2)); % Scale-->Fourier [Sec.3h]
	empir = [2.,-1,-1,-1];
	if (k0 == 6), empir(2:4)=[0.776,2.32,0.60];, end
elseif (strcmp(mother,'PAUL'))  %--------------------------------  Paul
	if (param == -1), param = 4.;, end
	m = param;
	fourier_factor = 4*pi/(2*m+1);
	empir = [2.,-1,-1,-1];
	if (m == 4), empir(2:4)=[1.132,1.17,1.5];, end
elseif (strcmp(mother,'DOG'))  %---------------------------------  DOG
	if (param == -1), param = 2.;, end
	m = param;
	fourier_factor = 2*pi*sqrt(2./(2*m+1));
	empir = [1.,-1,-1,-1];
	if (m == 2), empir(2:4) = [3.541,1.43,1.4];, end
	if (m == 6), empir(2:4) = [1.966,1.37,0.97];, end
else
	error('Mother must be one of MORLET,PAUL,DOG')
end

period = scale.*fourier_factor;
dofmin = empir(1);     % Degrees of freedom with no smoothing
Cdelta = empir(2);     % reconstruction factor
gamma_fac = empir(3);  % time-decorrelation factor
dj0 = empir(4);        % scale-decorrelation factor

freq = dt ./ period;   % normalized frequency
fft_theor = (1-lag1^2) ./ (1-2*lag1*cos(freq*2*pi)+lag1^2);  % [Eqn(16)]
fft_theor = variance*fft_theor;  % include time-series variance
signif = fft_theor;
if (dof == -1), dof = dofmin;, end

if (sigtest == 0)    % no smoothing, DOF=dofmin [Sec.4]
	dof = dofmin;
	chisquare = chisquare_inv(siglvl,dof)/dof;
	signif = fft_theor*chisquare ;  % [Eqn(18)]
elseif (sigtest == 1)  % time-averaged significance
	if (length(dof) == 1), dof=zeros(1,J1+1)+dof;, end
	truncate = find(dof < 1);
	dof(truncate) = ones(size(truncate));
	dof = dofmin*sqrt(1 + (dof*dt/gamma_fac ./ scale).^2 );   % [Eqn(23)]
	truncate = find(dof < dofmin);
	dof(truncate) = dofmin*ones(size(truncate));   % minimum DOF is dofmin
	for a1 = 1:J1+1
		chisquare = chisquare_inv(siglvl,dof(a1))/dof(a1);
		signif(a1) = fft_theor(a1)*chisquare;
	end
elseif (sigtest == 2)  % time-averaged significance
	if (length(dof) ~= 2)
		error('DOF must be set to [S1,S2], the range of scale-averages')
	end
	if (Cdelta == -1)
		error(['Cdelta & dj0 not defined for ',mother, ...
			' with param = ',num2str(param)])
	end
	s1 = dof(1);
	s2 = dof(2);
	avg = find((scale >= s1) & (scale <= s2));  % scales between S1 & S2
	navg = length(avg);
	if (navg == 0)
		error(['No valid scales between ',num2str(s1),' and ',num2str(s2)])
	end
	Savg = 1./sum(1 ./ scale(avg));       % [Eqn(25)]
	Smid = exp((log(s1)+log(s2))/2.);     % power-of-two midpoint
	dof = (dofmin*navg*Savg/Smid)*sqrt(1 + (navg*dj/dj0)^2);  % [Eqn(28)]
	fft_theor = Savg*sum(fft_theor(avg) ./ scale(avg));  % [Eqn(27)]
	chisquare = chisquare_inv(siglvl,dof)/dof;
	signif = (dj*dt/Cdelta/Savg)*fft_theor*chisquare;    % [Eqn(26)]
else
	error('sigtest must be either 0, 1, or 2')
end

return
