# Supplementary material for: Source tracing and contagion measurement of carbon emission trading price fluctuation in China from the perspective of major emergencies
Source: PLoS One. 2024 Mar 8;19(3):e0298811. doi: 10.1371/journal.pone.0298811 (PMC10923469; doi:10.1371/journal.pone.0298811)
Supplement: S1 File — (ZIP) [file pone.0298811.s001.zip › supporting information files/wavelet/private/wtcdemo.m]

%% Demo of the cross wavelet and wavelet coherence toolbox 
% This example illustrates how simple it is to do
% continuous wavelet transform (CWT), Cross wavelet transform (XWT)
% and Wavelet Coherence (WTC) plots of your own data.
%
% The time series we will be analyzing are the winter
% Arctic Oscillation index (AO) and
% the maximum sea ice extent in the Baltic (BMI).
%


%% Load the data
% First we load the two time series into the matrices d1 and d2.

seriesname={'qh' 'gp'};
d1=load('faq\jao.txt');
d2=load('faq\jbaltic.txt');

%% Change the pdf.
% The time series of Baltic Sea ice extent is highly bi-modal and we
% therefore transform the timeseries into a series of percentiles. The
% transformed series probably reacts 'more linearly' to climate.


d2(:,2)=boxpdf(d2(:,2));


%% Continuous wavelet transform (CWT)
% The CWT expands the time series into time
% frequency space.

figure('color',[1 1 1])
tlim=[min(d1(1,1),d2(1,1)) max(d1(end,1),d2(end,1))];
subplot(2,1,1);
wt(d1);
title(seriesname{1});
set(gca,'xlim',tlim);
subplot(2,1,2)
wt(d2)
title(seriesname{2})
set(gca,'xlim',tlim)


%% Cross wavelet transform (XWT)
% The XWT finds regions in time frequency space where
% the time series show high common power.

figure('color',[1 1 1])
xwt(d1,d2)
title(['XWT: ' seriesname{1} '-' seriesname{2} ] )

%% Wavelet coherence (WTC)
% The WTC finds regions in time frequency space where the two
% time series co-vary (but does not necessarily have high power).


figure('color',[1 1 1])
wtc(d1,d2)
title(['WTC: ' seriesname{1} '-' seriesname{2} ] )
