# Supplementary material for: Source tracing and contagion measurement of carbon emission trading price fluctuation in China from the perspective of major emergencies
Source: PLoS One. 2024 Mar 8;19(3):e0298811. doi: 10.1371/journal.pone.0298811 (PMC10923469; doi:10.1371/journal.pone.0298811)
Supplement: S1 File — (ZIP) [file pone.0298811.s001.zip › supporting information files/wavelet/walet_ex.m]

clear all;
close all;
load('data.mat')
seriesname={'CFSI' 'P'};
d1=CFSI
d2=P
changem the pdf.
figure('color',[1 1 1])
tlim=[min(d1(1,1),d2(1,1)) max(d1(end,1),d2(end,1))];
subplot(2,1,1);
wt(d1);
title(seriesname{1});
set(gca,'xlim',tlim);
subplot(2,1,2);
wt(d2);
title(seriesname{2});
set(gca,'xlim',tlim);
figure('color',[1 1 1]);
xwt(d1,d2);
title(['XWT: ' seriesname{1} '-' seriesname{2} ] );
figure('color',[1 1 1]);
wtc(d1,d2);
title(['WTC: ' seriesname{1} '-' seriesname{2} ] );

seriesname={'EMSI' 'P'};
d1=EMSI
d2=P
changem the pdf.
figure('color',[1 1 1])
tlim=[min(d1(1,1),d2(1,1)) max(d1(end,1),d2(end,1))];
subplot(2,1,1);
wt(d1);
title(seriesname{1});
set(gca,'xlim',tlim);
subplot(2,1,2);
wt(d2);
title(seriesname{2});
set(gca,'xlim',tlim);
figure('color',[1 1 1]);
xwt(d1,d2);
title(['XWT: ' seriesname{1} '-' seriesname{2} ] );
figure('color',[1 1 1]);
wtc(d1,d2);
title(['WTC: ' seriesname{1} '-' seriesname{2} ] );
